# Supplementary material for: Prevalence of cognitive impairment in patients with rheumatoid arthritis: a cross sectional study
Source: BMC Psychiatry. 2022 Dec 9;22:777. doi: 10.1186/s12888-022-04417-w (PMC9733399; doi:10.1186/s12888-022-04417-w)
Supplement: Supplementary file 2 — Additional file 2. [file 12888_2022_4417_MOESM2_ESM.xlsx]

## Sheet: RESIST baseline data
PID	Age_group	RAMeds	Memoryconcerns	Education	ScrMoCA	V1MoCA	AntiCCP	ESR	DAS28	RF	YearsDiagnosed	Ageofdiagnosis	ScrV1difweeks	MoCA26	Eligible	cutoff27	seroP	diseaseactivity	lowRA	modRA	highRA	MoCA25	filter_$	Medication1	Medication2	Medication3	Medication4	Medication5	Medication6	Medication7	Medication8	Medication9	Medication10	Medication11	Medication12	Medication13	Prednisolone	Naproxen	Ibuprofen	Aspirin	Diclofenac	NSAID	MoCA_impaired_27	DMARD	MedGroup	DMARD_only	TNFi_only
A001	4	0	0	0	25	27	99	14	99	1	11	65	18.1429	0	1	0	99	#NULL!	#NULL!	#NULL!	#NULL!	1	1	Methotrexate	Levothyroxine	Atorvastatin	Lansoprazole	Maxitram SR	Folic acid								0	0	0	0	0	0	1	1	1	1	0
A002	0	1	99	1	24	27	99	14	99	99	99	99	19.4286	0	1	0	99	#NULL!	#NULL!	#NULL!	#NULL!	1	1	Enbrel	Prednisolone	Clonidine	Trulicity	Co-codamol	Irbesartan	Vensir XL	Cetirizine	Pregabalin	Atorvastatin	Metformin	Buspirone	Lansoprazole	1	0	0	0	0	0	1	0	2	0	1
A003	0	0	0	1	24	25	1	8	5.22	1	2	54	19.4286	0	1	0	1	3	0	0	1	1	1	Methotrexate	Folic acid	Levothyroxine	Hydroxocobalamin	Enbrel									0	0	0	0	0	0	1	1	1	1	0
A004	4	0	1	0	23	21	0	22	99	0	3	75	18	0	1	0	0	#NULL!	#NULL!	#NULL!	#NULL!	1	1	Methotrexate	Folic acid	Zopiclone	Naproxen	Loratadine	Lansoprazole	Salbutamol	QVAR						0	1	0	0	0	1	1	1	1	1	0
A005	6	0	99	0	20	99	1	11	99	1	16	72	99	0	1	0	1	#NULL!	#NULL!	#NULL!	#NULL!	1	1	Methotrexate	Etanercept	Folic acid	Lansoprazole	Colecalciferol/Calcium Carbona	Ultibro	Fexofenadine							0	0	0	0	0	0	1	1	1	1	0
A006	1	1	0	0	28	28	99	2	99	99	7	57	18	1	2	1	99	#NULL!	#NULL!	#NULL!	#NULL!	0	1	Enbrel	Methotrexate	Amlodipine	Rosuvastatin	Clopidogrel	Ramipril	Folic acid							0	0	0	0	0	0	0	1	0	0	0
A007	0	0	99	0	25	24	0	7	99	0	12	45	21.5714	0	1	0	0	#NULL!	#NULL!	#NULL!	#NULL!	1	1	Methotrexate	Folic acid	Levothyroxine	Pantoprazole	Venlafaxine	Glyceryl trinitrate	Timolol	Latanoprost						0	0	0	0	0	0	1	1	1	1	0
A008	0	1	1	0	28	29	1	105	99	1	99	99	26.5714	1	2	1	1	#NULL!	#NULL!	#NULL!	#NULL!	0	1	Etanercept	Co-codamol	Ferrous fumarate	Risedronate sodium	Omeprazole									0	0	0	0	0	0	0	0	2	0	1
A009	2	0	99	0	29	99	1	71	99	0	2	65	99	1	2	1	1	#NULL!	#NULL!	#NULL!	#NULL!	0	1	Methotrexate	Folic acid	Risedronate sodium	Sulfasalazine	Co-codamol									0	0	0	0	0	0	0	1	1	1	0
A010	2	1	0	1	28	99	1	39	99	1	99	99	99	1	2	1	1	#NULL!	#NULL!	#NULL!	#NULL!	0	1	Humira	Methotrexate	Folic acid	Atenolol	Metformin	Temazepam	Aspirin	Ranitidine	Gliclazide	Bendroflumethiazide				0	0	0	1	0	1	0	1	0	0	0
A011	5	0	99	99	99	99	1	77	99	1	5	78	99	99	99	99	1	#NULL!	#NULL!	#NULL!	#NULL!	#NULL!	1	Sulfasalazine	Adcal-D3	Atorvastatin	Omeprazole	Co-codamol									0	0	0	0	0	0	#NULL!	1	1	1	0
A012	0	0	1	0	25	27	1	22	99	1	0	56	54.7143	0	1	0	1	#NULL!	#NULL!	#NULL!	#NULL!	1	1	Methotrexate	Folic acid	Diclofenac gel	Co-codamol										0	0	0	0	1	1	1	1	1	1	0
A013	4	0	1	0	27	99	99	18	99	99	99	99	99	1	1	0	99	#NULL!	#NULL!	#NULL!	#NULL!	0	1	Methotrexate	Gabapentin	Losartan	Folic acid	Bisoprolol									0	0	0	0	0	0	1	1	1	1	0
A014	1	1	0	1	22	23	1	27	99	1	99	99	16.4286	0	1	0	1	#NULL!	#NULL!	#NULL!	#NULL!	1	1	Methotrexate	Folic acid	Colecalciferol											0	0	0	0	0	0	1	1	0	0	0
A015	0	0	0	1	30	99	0	45	99	1	99	99	99	1	2	1	1	#NULL!	#NULL!	#NULL!	#NULL!	0	1	Methotrexate	Folic acid												0	0	0	0	0	0	0	1	1	1	0
A016	2	0	0	1	26	99	1	33	2.06	1	6	60	99	1	1	0	1	0	0	0	0	0	1	Methotrexate	Sulfasalazine	Atorvastatin	Olmesartan										0	0	0	0	0	0	1	1	1	1	0
A017	4	0	0	1	22	21	1	49	99	1	5	74	22.7143	0	1	0	1	#NULL!	#NULL!	#NULL!	#NULL!	1	1	Methotrexate	Folic acid	Simvastatin	Omeprazole										0	0	0	0	0	0	1	1	1	1	0
A019	3	0	99	1	28	99	0	68	99	1	5	68	99	1	2	1	1	#NULL!	#NULL!	#NULL!	#NULL!	0	1	Methotrexate	Folic acid	Risedronate	Amlodipine	Paracetamol	Natecal D3								0	0	0	0	0	0	0	1	1	1	0
A020	3	0	99	0	21	99	1	22	2.87	99	2	71	99	0	1	0	99	1	1	0	0	1	1	Methotrexate													0	0	0	0	0	0	1	1	1	1	0
A021	5	0	0	0	22	26	99	18	99	99	99	99	19.1429	0	1	0	99	#NULL!	#NULL!	#NULL!	#NULL!	1	1	Methotrexate	Folic acid	Prednisolone	Diazepam	Pantoprazole	Clopidogrel	Adcal D3	Atorvastatin	Zopiclone					1	0	0	0	0	0	1	1	1	1	0
A022	0	0	0	1	29	99	1	6	99	1	6	52	99	1	2	1	1	#NULL!	#NULL!	#NULL!	#NULL!	0	1	Etanercept	Leflunomide	Levothyroxine	Levothyroxine	Atorvastatin	Aspirin	Bisoprolol	Ramipril	Hydroxychloroquine					0	0	0	1	0	1	0	1	1	1	0
A023	5	0	99	1	19	99	1	33	99	99	2	82	99	0	0	0	99	#NULL!	#NULL!	#NULL!	#NULL!	1	1	Methotrexate	Folic acid	Furosemide	Losartan	Atenolol	Aspirin	Metformin							0	0	0	1	0	1	1	1	1	1	0
A024	4	0	99	0	25	99	99	70	99	1	6	70	99	0	1	0	99	#NULL!	#NULL!	#NULL!	#NULL!	1	1	Methotrexate	Ferrous sulfate	Diazepam	Pregabalin	Dipyridamole	Ramipril	Simvastatin	Clenil modulite	Rabeprazole	Furosemide	Bisoprolol	Adcal D3	Folic acid	0	0	0	0	0	0	1	1	1	1	0
A025	1	1	0	0	26	99	99	27	99	99	99	99	99	1	1	0	99	#NULL!	#NULL!	#NULL!	#NULL!	0	1	Enbrel	Simvastatin	Ranitidine	Amlodipine	Omeprazole	Fluoxetine	Adcal D3	Meloxicam	Salbutamol	Ferrous fumarate				0	0	0	0	0	0	1	0	2	0	1
A026	1	0	1	0	17	99	1	22	99	99	0	62	99	0	0	0	99	#NULL!	#NULL!	#NULL!	#NULL!	1	1	Salazopyrin	Folic acid	Methotrexate	Lansoprazole	Clopidogrel	Nebivolol	Salbutamol	Furosemide	Levothyroxine	Atorvastatin	Symbicort			0	0	0	0	0	0	1	1	1	1	0
A027	3	1	0	1	29	99	1	28	99	1	99	99	99	1	2	1	1	#NULL!	#NULL!	#NULL!	#NULL!	0	1														99	99	99	99	99	99	0	99	99	99	99
A028	3	0	99	1	28	99	99	6	99	1	7	64	99	1	2	1	99	#NULL!	#NULL!	#NULL!	#NULL!	0	1	Sulfasalazine	Peptac liquid	Nizatidine	Citalopram	Clopidogrel	Simvastatin	Irbesartan							0	0	0	0	0	0	0	1	1	1	0
A029	3	0	0	1	15	99	99	29	99	1	5	67	99	0	0	0	99	#NULL!	#NULL!	#NULL!	#NULL!	1	1	Methotrexate	Folic acid	Levothyroxine	Amitriptyline	Zopiclone	Naproxen	Omeprazole							0	1	0	0	0	1	1	1	1	1	0
A030	3	1	0	1	23	99	99	27	99	1	7	65	99	0	1	0	99	#NULL!	#NULL!	#NULL!	#NULL!	1	1	Adalimumab	Methotrexate	Omeprazole	Colecalciferol										0	0	0	0	0	0	1	1	0	0	0
A031	0	0	0	99	99	99	99	52	99	1	99	99	99	99	99	99	99	#NULL!	#NULL!	#NULL!	#NULL!	#NULL!	1	Methotrexate	Folic acid	Levothyroxine	Citalopram	Lansoprazole									0	0	0	0	0	0	#NULL!	1	1	1	0
A032	2	0	99	1	26	24	99	16	99	0	8	57	4.42857	1	1	0	99	#NULL!	#NULL!	#NULL!	#NULL!	0	1	Methotrexate	Folic acid	Omeprazole	Risedronate sodium	Betahistine	Bumetanide	Sertraline	Mebeverine	Atorvastatin	Adcal D3				0	0	0	0	0	0	1	1	1	1	0
A034	3	1	0	0	26	99	99	22	99	99	48	24	99	1	1	0	99	#NULL!	#NULL!	#NULL!	#NULL!	0	1	Enbrel	Prednisolone	Atenolol	Methocarbamol	Bendroflumethiazide	Irbesartan	Lansoprazole	Perindopril Erbumine	Simvastatin					1	0	0	0	0	0	1	0	2	0	1
A035	1	0	0	0	26	29	0	16	99	99	10	54	8	1	1	0	99	#NULL!	#NULL!	#NULL!	#NULL!	0	1	Methotrexate	Folic acid	Cyclizine	Levothyroxine	Omeprazole	Ferrous sulfate	Adcal D3							0	0	0	0	0	0	1	1	1	1	0
A036	4	1	0	0	25	99	1	47	99	1	16	59	99	0	1	0	1	#NULL!	#NULL!	#NULL!	#NULL!	1	1	Etanercept	Infliximab	Risedronate sodium	Fluvastatin	Doxazosin	Apixaban	Prednisolone	Omeprazole	Ramipril					1	0	0	0	0	0	1	0	2	0	1
A037	0	1	1	0	27	28	99	28	99	1	6	53	27	1	1	0	99	#NULL!	#NULL!	#NULL!	#NULL!	0	1	Etanercept	Relvar Ellipta	Sertraline	Zopiclone	Tramadol	Tiotropium	Leflunomide							0	0	0	0	0	0	1	1	0	0	0
A039	3	0	0	1	26	24	0	101	99	1	2	69	5.28571	1	1	0	1	#NULL!	#NULL!	#NULL!	#NULL!	0	1	Methotrexate	Folic acid	Prednisolone	Nebivolol	Risedronate sodium	Natecal D3	Furosemide	Omeprazole	Salbutamol	Anoro Ellipta				1	0	0	0	0	0	1	1	1	1	0
A040	2	0	0	1	23	27	0	11	99	1	3	65	13.5714	0	1	0	1	#NULL!	#NULL!	#NULL!	#NULL!	1	1	Leflunomide	Prednisolone	Diazepam	Duloxetine	Ranitidine	Bisoprolol	Esomeprazole	Targinact	Phenergan	Alendronic acid	Atorvastatin	Lercanidipine	Cholecalciferol	1	0	0	0	0	0	1	1	1	1	0
A041	1	0	0	1	27	26	99	20	99	1	99	99	6	1	1	0	99	#NULL!	#NULL!	#NULL!	#NULL!	0	1	Methotrexate	Folic acid	Atorvastatin											0	0	0	0	0	0	1	1	1	1	0
A042	3	0	99	0	23	25	99	39	99	99	99	99	6.57143	0	1	0	99	#NULL!	#NULL!	#NULL!	#NULL!	1	1	Bendroflumethiazide	Ramipril	Amlodipine	Sulfasalazine	Atorvastatin	Alendronic acid								0	0	0	0	0	0	1	1	1	1	0
A043	2	1	99	0	24	99	1	16	4.27	1	6	62	99	0	1	0	1	2	0	1	0	1	1	Enbrel	Aspirin	Bisoprolol	Lansoprazole	Perindopril	Amlodipine	Atorvastatin	Salbutamol	Trimbow	Naproxen				0	1	0	1	0	1	1	0	2	0	1
A044	5	0	1	0	23	22	1	36	99	99	3	79	10	0	1	0	99	#NULL!	#NULL!	#NULL!	#NULL!	1	1	Methotrexate	Folic acid	Fexofenadine	Alendronic acid	Levothyroxine	Oxybutynin	Adcal D3							0	0	0	0	0	0	1	1	1	1	0
A045	3	0	99	99	99	99	1	112	99	1	25	48	99	99	99	99	1	#NULL!	#NULL!	#NULL!	#NULL!	#NULL!	1	Golimumab	Methotrexate	Leflunomide	Bisoprolol	Losartan	Atorvastatin	Aspirin	Zopiclone	Folic acid	Ranitidine	Lansoprazole			0	0	0	1	0	1	#NULL!	1	1	1	0
A046	0	0	0	1	27	30	1	19	99	1	99	99	99	1	1	0	1	#NULL!	#NULL!	#NULL!	#NULL!	0	1	Methotrexate	Folic acid	Fluoxetine	Kliofem	Salbutamol	Clenil modulite	Elleste Duet Conti							0	0	0	0	0	0	1	1	1	1	0
A047	3	0	0	1	26	99	1	14	99	99	2	69	99	1	1	0	99	#NULL!	#NULL!	#NULL!	#NULL!	0	1	Leflunomide	Adcal D3												0	0	0	0	0	0	1	1	1	1	0
A048	1	1	1	0	21	99	99	59	99	1	7	54	99	0	1	0	99	#NULL!	#NULL!	#NULL!	#NULL!	1	1	Humira	Olmesartan	Atorvastatin	Bendroflumethiazide	Salbutamol									0	0	0	0	0	0	1	0	2	0	1
A049	0	0	0	1	30	99	99	31	99	0	3	52	99	1	2	1	99	#NULL!	#NULL!	#NULL!	#NULL!	0	1	Felodipine	Leflunomide	Elleste Solo	Sertraline	Doxycycline	Salbutamol	Prednisolone							1	0	0	0	0	0	0	1	1	1	0
A050	1	0	0	1	28	99	99	33	99	1	99	99	99	1	2	1	99	#NULL!	#NULL!	#NULL!	#NULL!	0	1	Methotrexate	Calcium Folinate	Etodolac	Adcal D3	Ranitidine									0	0	0	0	0	0	0	1	1	1	0
A051	2	0	99	0	27	23	99	11	99	99	35	31	6.57143	1	1	0	99	#NULL!	#NULL!	#NULL!	#NULL!	0	1	Methotrexate	Prednisolone	Folic acid	Adcal D3	Pantoprazole	Ezetimibe	Pravastatin	Bendroflumethiazide	Coracten XL					1	0	0	0	0	0	1	1	1	1	0
A052	5	0	0	99	99	99	1	46	99	1	0	81	99	99	99	99	1	#NULL!	#NULL!	#NULL!	#NULL!	#NULL!	1	Methotrexate	Folic acid	Atorvastatin	Lisinopril										0	0	0	0	0	0	#NULL!	1	1	1	0
A053	4	0	0	0	24	26	1	20	99	1	57	22	8	0	1	0	1	#NULL!	#NULL!	#NULL!	#NULL!	1	1	Methotrexate	Salazopyrin	Carbocisteine	Sotalol XL	Omeprazole	Metformin	Prednisolone	Ezetimibe	Folic acid	Desunin	Dapagliflozin	Gliclazide	Tamsulosin	1	0	0	0	0	0	1	1	1	1	0
A054	3	0	99	1	25	26	99	31	99	99	6	64	9.85714	0	1	0	99	#NULL!	#NULL!	#NULL!	#NULL!	1	1	Methotrexate	Hydroxychloroquine	Folic acid	Amlodopine	Doxazosin	Candesartan	Etoricoxib							0	0	0	0	0	0	1	1	1	1	0
A055	0	1	99	0	26	29	1	19	99	1	5	51	6	1	1	0	1	#NULL!	#NULL!	#NULL!	#NULL!	0	1	Enbrel	Methotrexate	Folic acid	Levothyroxine	Citalopram	Naproxen	Diazepam	Lansoprazole						0	1	0	0	0	1	1	1	0	0	0
A056	1	1	0	0	24	99	1	10	99	1	7	54	99	0	1	0	1	#NULL!	#NULL!	#NULL!	#NULL!	1	1	Golimumab	Methotrexate	Folic acid	Atorvastatin	Bisoprolol	Clopidogrel	Ramipril	Glyceryl Trinitrate Spray						0	0	0	0	0	0	1	1	0	0	0
A057	4	1	0	0	17	99	0	16	99	0	2	74	99	0	0	0	0	#NULL!	#NULL!	#NULL!	#NULL!	1	1	Etanercept	Prednisolone	Omeprazole	Losartan	Simvastatin	Amlodopine	Isosorbide mononitrate	Clopidogrel	Linagliptin	Risedronate sodium	Natecal D3	Glyceryl Trinitrate		1	0	0	0	0	0	1	0	2	0	1
A058	2	1	99	0	29	99	1	20	99	1	99	99	99	1	2	1	1	#NULL!	#NULL!	#NULL!	#NULL!	0	1	Methotrexate	Folic acid	Amlodopine	Perindopril	Etanercept									0	0	0	0	0	0	0	1	0	0	0
A059	0	0	99	0	25	28	99	99	99	99	99	99	18.8571	0	1	0	99	#NULL!	#NULL!	#NULL!	#NULL!	1	1	Folic acid	Methotrexate	Ranitidine	Pantoprazole										0	0	0	0	0	0	1	1	1	1	0
A060	1	0	0	0	29	99	1	20	99	0	35	28	99	1	2	1	1	#NULL!	#NULL!	#NULL!	#NULL!	0	1	Infliximab	Methotrexate	Calcium Folinate	Propranolol	Sertraline	Omeprazole	Aspirin	Calcium & ergocalciferol	Kliovance	Diazepam	Amitriptyline			0	0	0	1	0	1	0	1	1	1	0
A061	0	0	0	0	26	99	99	39	99	0	6	49	99	1	1	0	99	#NULL!	#NULL!	#NULL!	#NULL!	0	1	Sulfasalazine	Sertraline												0	0	0	0	0	0	1	1	1	1	0
A062	0	0	0	0	23	25	0	36	99	99	1	54	18.7143	0	1	0	99	#NULL!	#NULL!	#NULL!	#NULL!	1	1	Methotrexate	Folic acid	Risedronate sodium	Lansoprazole	Colecalciferol									0	0	0	0	0	0	1	1	1	1	0
A063	2	0	99	0	27	99	99	54	99	1	99	99	99	1	1	0	99	#NULL!	#NULL!	#NULL!	#NULL!	0	1	Methotrexate	Folic acid	Amlodipine											0	0	0	0	0	0	1	1	1	1	0
A064	1	0	99	0	27	29	0	5	99	99	4	59	22.5714	1	1	0	99	#NULL!	#NULL!	#NULL!	#NULL!	0	1	Methotrexate	Folic acid	Citalopram											0	0	0	0	0	0	1	1	1	1	0
A066	0	0	99	0	26	28	0	27	5.5	0	1	56	7.57143	1	1	0	0	3	0	0	1	0	1	Methotrexate	Folic acid	Fluoxetine	Bendroflumethiazide	Simvastatin	Naproxen	Losartan							0	1	0	0	0	1	1	1	1	1	0
A069	3	1	99	0	20	25	0	6	99	0	99	99	8.57143	0	1	0	0	#NULL!	#NULL!	#NULL!	#NULL!	1	1	Benepali	Etanercept	Losartan	Atorvastatin	Bisoprolol	Escitalopram	Lansoprazole	Glyceryl Trinitrate						0	0	0	0	0	0	1	0	2	0	1
A070	3	0	99	1	26	21	1	21	99	1	99	99	18.1429	1	1	0	1	#NULL!	#NULL!	#NULL!	#NULL!	0	1	Leflunomide	Atorvastatin	Adcal D3	Citalopram	Hydroxychloroquine	Gabapentin								0	0	0	0	0	0	1	1	1	1	0
A071	3	0	99	0	23	99	0	2	99	99	99	99	99	0	1	0	99	#NULL!	#NULL!	#NULL!	#NULL!	1	1	Sulfasalazine	Amlodipine	Hydroxocobalamin	Irbesartan										0	0	0	0	0	0	1	1	1	1	0
A072	4	0	1	1	25	24	1	45	99	1	13	62	17.5714	0	1	0	1	#NULL!	#NULL!	#NULL!	#NULL!	1	1	Leflunomide													0	0	0	0	0	0	1	1	1	1	0
A073	3	0	1	0	29	99	0	9	99	0	99	99	99	1	2	1	0	#NULL!	#NULL!	#NULL!	#NULL!	0	1	Leflunomide	Prednisolone	Apixaban	Levothyroxine	Atorvastatin	Pariet	Ropinirole	Allopurinol	Bumetanide	Pregabalin				1	0	0	0	0	0	0	1	1	1	0
A074	2	0	1	0	22	22	0	18	99	0	99	99	17.7143	0	1	0	0	#NULL!	#NULL!	#NULL!	#NULL!	1	1	Sulfasalazine	Ramipril	Indapamide	Atorvastatin	Mebeverine	Amlodipine	Seretide 250	Salbutamol						0	0	0	0	0	0	1	1	1	1	0
A075	4	0	0	1	23	24	99	45	99	0	99	99	16.7143	0	1	0	99	#NULL!	#NULL!	#NULL!	#NULL!	1	1	Nordimet	Bumetanide	Losartan	Natecal D3	Alendronic acid	Folic acid								0	0	0	0	0	0	1	1	1	1	0
A077	5	0	0	0	24	23	99	39	99	99	0	80	99	0	1	0	99	#NULL!	#NULL!	#NULL!	#NULL!	1	1	Methotrexate	Amlodipine	Bisoprolol	Pravastatin	Folic acid									0	0	0	0	0	0	1	1	1	1	0
A078	2	1	99	1	27	27	0	29	99	0	99	99	99	1	1	0	0	#NULL!	#NULL!	#NULL!	#NULL!	0	1	Methotrexate	Folic acid	Diazepam	Vensir XL	Amitriptyline	Omeprazole	Amlodipine	Etoricoxib	Enbrel					0	0	0	0	0	0	1	1	0	0	0
A079	2	0	99	0	29	99	99	22	99	99	99	99	99	1	2	1	99	#NULL!	#NULL!	#NULL!	#NULL!	0	1	Methotrexate	Sulfasalazine	Folic acid	Alendronic acid	Natecal D3									0	0	0	0	0	0	0	1	1	1	0
A080	0	1	0	1	28	99	1	17	99	1	4	55	99	1	2	1	1	#NULL!	#NULL!	#NULL!	#NULL!	0	1	Humira	Temazepam												0	0	0	0	0	0	0	0	2	0	1
A081	2	0	1	0	24	24	1	24	99	1	99	99	12.4286	0	1	0	1	#NULL!	#NULL!	#NULL!	#NULL!	1	1	Methotrexate	Folic acid	Lansoprazole											0	0	0	0	0	0	1	1	1	1	0
A082	5	0	0	0	27	22	99	31	99	99	10	71	11.8571	1	1	0	99	#NULL!	#NULL!	#NULL!	#NULL!	0	1	Methotrexate	Ferrous Fumarate	Omacor capsules	Levothyroxine	Bisoprolol	Atorvastatin	Clopidogrel	Folic acid	Perindopril	Lansoprazole				0	0	0	0	0	0	1	1	1	1	0
A083	1	0	0	0	25	99	1	11	4.1	99	0	64	99	0	1	0	99	2	0	1	0	1	1	Methotrexate	Folic acid	Irbesartan	Omeprazole	Diclofenac gel									0	0	0	0	1	1	1	1	1	1	0
A084	3	0	0	0	24	26	1	15	99	99	0	72	21.7143	0	1	0	99	#NULL!	#NULL!	#NULL!	#NULL!	1	1	Methotrexate	Enalapril	Citalopram	Salbutamol	Fluticasone									0	0	0	0	0	0	1	1	1	1	0
A085	3	0	1	0	21	20	0	23	99	1	4	68	16.2857	0	1	0	1	#NULL!	#NULL!	#NULL!	#NULL!	1	1	Methotrexate	Folic acid	Sukkarto SR	Allopurinol	Atorvastatin	Omeprazole								0	0	0	0	0	0	1	1	1	1	0
A086	2	0	0	1	26	26	99	8	99	1	15	51	12.7143	1	1	0	99	#NULL!	#NULL!	#NULL!	#NULL!	0	1	Methotrexate	Omeprazole	Xatral XL	Calcium Folinate	Lisinopril	Bendroflumethiazide	Atorvastatin							0	0	0	0	0	0	1	1	1	1	0
A087	2	0	1	0	17	99	0	27	99	1	99	99	99	0	0	0	1	#NULL!	#NULL!	#NULL!	#NULL!	1	1	Sulfasalazine	Stexerol-D3	Propafenone	Rivaroxaban	Levothyroxin	Ranitidine	Atorvastatin							0	0	0	0	0	0	1	1	1	1	0
A088	2	0	0	1	27	29	1	35	99	1	99	99	19.2857	1	1	0	1	#NULL!	#NULL!	#NULL!	#NULL!	0	1	Methotrexate	Folic acid	Qvar	Salamol	Omeprazole									0	0	0	0	0	0	1	1	1	1	0
A089	4	0	0	0	22	28	1	29	99	1	99	99	17	0	1	0	1	#NULL!	#NULL!	#NULL!	#NULL!	1	1	Methotrexate	Folic acid	Creon	Metormin	Metformin	Risedronate sodium	Creon	Prednisolone						1	0	0	0	0	0	1	1	1	1	0
A091	1	0	0	0	26	99	1	29	99	1	5	55	99	1	1	0	1	#NULL!	#NULL!	#NULL!	#NULL!	0	1	Methotrexate	Naproxen	Folic acid	Bisoprolol	Prazosin	Slozem	Valsartan	Amlodipine	Vensir					0	1	0	0	0	1	1	1	1	1	0
A092	6	0	0	0	17	99	99	52	99	99	8	81	99	0	0	0	99	#NULL!	#NULL!	#NULL!	#NULL!	1	1	Methotrexate	Folic acid	Prednisolone	Aspirin	Furosemide	Atorvastatin	Denosumab	Adcal D3	Salbutamol					1	0	0	1	0	1	1	1	1	1	0
A093	2	0	99	0	25	28	0	137	99	1	5	64	15.7143	0	1	0	1	#NULL!	#NULL!	#NULL!	#NULL!	1	1	Methotrexate	Folic acid	Ramipril	Aspirin	Atorvastatin	Colecalciferol	Sertraline							0	0	0	1	0	1	1	1	1	1	0
A094	3	0	1	1	27	99	99	99	99	99	99	99	99	1	1	0	99	#NULL!	#NULL!	#NULL!	#NULL!	0	1	Sulfasalazine	Atorvastatin	Digoxin	Calcium folinate	Apixaban	Natecal D3	Methotrexate	Alendronic acid						0	0	0	0	0	0	1	1	1	1	0
A095	4	0	0	1	24	99	0	24	99	99	1	74	99	0	1	0	99	#NULL!	#NULL!	#NULL!	#NULL!	1	1	Methotrexate	Folic acid	Adcal-D3	Simvastatin										0	0	0	0	0	0	1	1	1	1	0
A096	5	0	0	1	30	99	99	5	99	99	7	73	99	1	2	1	99	#NULL!	#NULL!	#NULL!	#NULL!	0	1	Methotrexate	Colecalciferol	Adcal-D3	Mirabegron	Folic acid									0	0	0	0	0	0	0	1	1	1	0
A097	5	0	0	0	17	99	99	56	99	99	4	76	99	0	0	0	99	#NULL!	#NULL!	#NULL!	#NULL!	1	1	Methotrexate	Folic acid	Edoxaban	Metformin	Mirtazapine	Furosemide	Doxazosin	Lansoprazole	Ferrous fumarate	Irbesartan	Bisoprolol	Allopurinol		0	0	0	0	0	0	1	1	1	1	0
A098	6	0	0	1	23	99	0	2	99	0	3	83	99	0	1	0	0	#NULL!	#NULL!	#NULL!	#NULL!	1	1	Methotrexate	Folic acid	Hydroxocobalamin	Mirabegron	Combodart	Adcal-D3								0	0	0	0	0	0	1	1	1	1	0
A099	1	1	0	99	30	99	1	27	99	1	12	51	99	1	2	1	1	#NULL!	#NULL!	#NULL!	#NULL!	0	1	Golimumab													0	0	0	0	0	0	0	0	2	0	1
A100	0	0	0	0	27	24	0	8	99	0	0	57	11.5714	1	1	0	0	#NULL!	#NULL!	#NULL!	#NULL!	0	1	Methotrexate	Folic acid	Naproxen	Omeprazole	Etodolac									0	1	0	0	0	1	1	1	1	1	0
A101	4	0	0	0	27	28	99	21	99	1	0	77	14.8571	1	1	0	99	#NULL!	#NULL!	#NULL!	#NULL!	0	1	Methotrexate	Folic acid	Adcal-D3	Omeprazole	Prednisolone									1	0	0	0	0	0	1	1	1	1	0
A102	0	0	0	0	23	24	1	36	99	1	99	99	15.8571	0	1	0	1	#NULL!	#NULL!	#NULL!	#NULL!	1	1	Methotrexate	Folic acid	Hydroxychloroquine	Metformin	Atorvastatin	Aspirin	Omeprazole	Ramipril	Bisoprolol					0	0	0	1	0	1	1	1	1	1	0
A103	1	0	0	0	26	26	1	33	99	1	7	57	16.5714	1	1	0	1	#NULL!	#NULL!	#NULL!	#NULL!	0	1	Leflunomide	Tamsulosin	Salbutamol	Duaklir										0	0	0	0	0	0	1	1	1	1	0
A104	5	0	0	0	24	99	99	25	99	99	23	57	99	0	1	0	99	#NULL!	#NULL!	#NULL!	#NULL!	1	1	Sulfasalazine	Sukkarto SR	Linagliptin	Simvastatin	Amlodipine	Irbesartan	Canagliflozin	Hydroxocobalamin						0	0	0	0	0	0	1	1	1	1	0
A105	0	0	99	1	22	99	1	132	99	1	3	55	99	0	1	0	1	#NULL!	#NULL!	#NULL!	#NULL!	1	1	Methotrexate	Folic acid												0	0	0	0	0	0	1	1	1	1	0
A106	4	0	0	99	99	99	0	2	99	0	99	99	99	99	99	99	0	#NULL!	#NULL!	#NULL!	#NULL!	#NULL!	1	Methotrexate	Folic acid	Salbutamol	Colecalciferol with calcium ca	Levothyroxine	Simvastatin	Azelastine and Fluticasone spr	Lansoprazole	Hydroxocobalamin	Denosumab				0	0	0	0	0	0	#NULL!	1	1	1	0
A108	0	1	0	1	29	99	1	17	99	1	5	52	99	1	2	1	1	#NULL!	#NULL!	#NULL!	#NULL!	0	1	Enbrel	Etoricoxib	Pantoprazole											0	0	0	0	0	0	0	0	2	0	1
A109	4	1	0	0	26	22	0	19	99	1	10	65	7.85714	1	1	0	1	#NULL!	#NULL!	#NULL!	#NULL!	0	1	Enbrel	Atorvastatin	Gliclazide	Gliclazide	Metformin	Vildagliptin	Lansoprazole	Amlodipine	Valsartan	Amitriptyline	Indapamide			0	0	0	0	0	0	1	0	2	0	1
A110	5	1	0	1	24	27	0	108	99	0	6	75	10.2857	0	1	0	0	#NULL!	#NULL!	#NULL!	#NULL!	1	1	Humira	Methotrexate	Folic acid	Sertraline	Levothyroxine	Cetirizine	Tamsulosin	Atorvastatin	Omeprazole					0	0	0	0	0	0	1	1	0	0	0
A111	1	1	1	0	23	28	0	45	99	0	15	45	13.8571	0	1	0	0	#NULL!	#NULL!	#NULL!	#NULL!	1	1	Etanercept	Adalimumab												0	0	0	0	0	0	1	0	2	0	1
A112	3	1	99	0	27	26	99	35	99	99	42	29	11.4286	1	1	0	99	#NULL!	#NULL!	#NULL!	#NULL!	0	1	Certolizumab	Methotrexate	Folic acid	Colecalciferol	Omeprazole									0	0	0	0	0	0	1	1	0	0	0
A113	0	0	0	99	99	99	1	44	99	1	2	55	8.71429	99	99	99	1	#NULL!	#NULL!	#NULL!	#NULL!	#NULL!	1	Sulfasalazine	Amitriptyline	Irbesartan											0	0	0	0	0	0	#NULL!	1	1	1	0
A114	5	0	99	0	27	28	99	31	99	99	15	69	4.28571	1	1	0	99	#NULL!	#NULL!	#NULL!	#NULL!	0	1	Methotrexate	Folic acid	Atorvastatin	Adcal D3	Tamsulosin	Trelegy Ellipta	Risedronate sodium	Lansoprazole	Incruse Ellipta	Decapeptyl SR				0	0	0	0	0	0	1	1	1	1	0
A115	0	0	99	1	25	29	1	41	99	99	0	59	7	0	1	0	99	#NULL!	#NULL!	#NULL!	#NULL!	1	1	Methotrexate	Folic acid	Naproxen											0	1	0	0	0	1	1	1	1	1	0
A116	0	1	0	1	24	28	1	6	99	1	15	41	11	0	1	0	1	#NULL!	#NULL!	#NULL!	#NULL!	1	1	Humira	Leflunomide	Methotrexate	Aspirin	Ticagrelor	Bisoprolol	Atorvastatin	Omeprazole	Naproxen	Ramipril				0	1	0	1	0	1	1	1	0	0	0
A117	2	0	0	1	27	23	0	82	99	1	4	65	14	1	1	0	1	#NULL!	#NULL!	#NULL!	#NULL!	0	1	Methotrexate	Folic acid	Perindopril Erbumine											0	0	0	0	0	0	1	1	1	1	0
A118	2	0	0	0	26	25	1	41	99	0	7	61	7.28571	1	1	0	1	#NULL!	#NULL!	#NULL!	#NULL!	0	1	Hydroxychloroquine	Salazopyrin	Methotrexate	Loperamide	Apixaban	Bisoprolol	Sirdupla	Hydroxocobalamin						0	0	0	0	0	0	1	1	1	1	0
A119	2	1	1	0	23	24	0	10	99	0	4	61	13.7143	0	1	0	0	#NULL!	#NULL!	#NULL!	#NULL!	1	1	Enbrel	Aspirin	Ramipril	Bisoprolol	Sertraline	Atorvastatin	InVita D3	Pulmicort Turbohaler	Bricanyl Turbohaler					0	0	0	1	0	1	1	0	2	0	1
A120	1	0	0	0	24	99	1	42	99	99	4	57	99	0	1	0	99	#NULL!	#NULL!	#NULL!	#NULL!	1	1	Methotrexate	Folic acid	Hydroxychloroquine	Omeprazole	Duaklir									0	0	0	0	0	0	1	1	1	1	0
A121	0	1	1	0	28	99	0	2	99	0	1	56	99	1	2	1	0	#NULL!	#NULL!	#NULL!	#NULL!	0	1	Methotrexate	Adalimumab	Leflunomide	Imraldi	Gabapentin	Bisoprolol	Salbutamol	Naproxen	Ranolazine	Prednisolone	Pantoprazole	Ezetimibe	Fenofibrate	1	1	0	0	0	1	0	1	0	0	0
A122	4	1	99	0	23	23	1	27	99	1	3	75	1.57143	0	1	0	1	#NULL!	#NULL!	#NULL!	#NULL!	1	1	Methotrexate	Etanercept	Febuxostat	Esomeprazole	Risedronate sodium	Sertraline	Adcal D3	Symbicort	Salbutamol	Prednisolone				1	0	0	0	0	0	1	1	0	0	0
A123	5	1	0	1	13	99	0	6	99	0	4	79	99	0	0	0	0	#NULL!	#NULL!	#NULL!	#NULL!	1	1	Enbrel	Methotrexate	Ramipril	Doxazosin	Furosemide	Lercanidipine	Risedronate sodium	Rosuvastatin	Gabapentin	Aspirin	Natecal D3	Prednisolone	Folic acid	1	0	0	1	0	1	1	1	0	0	0
A124	3	1	0	0	23	99	1	26	99	1	8	64	99	0	1	0	1	#NULL!	#NULL!	#NULL!	#NULL!	1	1	Etanercept	Methotrexate												0	0	0	0	0	0	1	1	0	0	0
A125	0	1	0	1	23	23	99	26	99	1	10	46	1.28571	0	1	0	99	#NULL!	#NULL!	#NULL!	#NULL!	1	1	Benepali	Levothyroxine	Natecal D3											0	0	0	0	0	0	1	0	2	0	1
A126	5	0	0	0	19	99	1	9	99	1	3	99	99	0	0	0	1	#NULL!	#NULL!	#NULL!	#NULL!	1	1	Methotrexate	Folic acid	Dabigatran etexilate	Amlodipine	Atorvastatin	Omeprazole	Ramipril	Bisoprolol						0	0	0	0	0	0	1	1	1	1	0
A127	4	1	99	1	28	99	0	8	99	1	9	68	99	1	2	1	1	#NULL!	#NULL!	#NULL!	#NULL!	0	1	Adalimumab	Simvastatin												0	0	0	0	0	0	0	0	2	0	1
B001	2	0	99	0	21	20	1	23	99	99	1	64	4.85714	0	1	0	99	#NULL!	#NULL!	#NULL!	#NULL!	1	1	Methotrexate	Gaviscon Advance	Temazepam	Adcal-D3	Hydroxychloroquine	Mirtazapine	Co-codamol	Folic acid						0	0	0	0	0	0	1	1	1	1	0
B002	0	0	99	0	20	99	0	27	6.03	99	1	57	99	0	1	0	99	3	0	0	1	1	1	Hydroxychloroquine sulfate	Co-codamol	Colecalciferol	Ramipril	Amlodipine	Methotrexate	Folic acid							0	0	0	0	0	0	1	1	1	1	0
B003	1	0	99	0	25	21	1	14	3.52	99	1	60	26	0	1	0	99	2	0	1	0	1	1	Sulfasalazine	Methotrexate	Folic acid	Natecal D3										0	0	0	0	0	0	1	1	1	1	0
B004	2	0	99	0	28	99	99	99	99	99	99	99	99	1	2	1	99	#NULL!	#NULL!	#NULL!	#NULL!	0	1														99	99	99	99	99	99	0	99	99	99	99
B005	2	1	99	0	22	22	1	32	99	99	7	60	4.71429	0	1	0	99	#NULL!	#NULL!	#NULL!	#NULL!	1	1	Invita D3	Fexofenadine	Rosuvastatin	Co-codamol	Avamys Nasal Spray	Clenil Modulite	Indapamide	Sulfasalazine	Enbrel					0	0	0	0	0	0	1	1	0	0	0
B006	3	0	99	0	24	29	99	19	99	99	12	59	4	0	1	0	99	#NULL!	#NULL!	#NULL!	#NULL!	1	1	Methotrexate	Folic acid												0	0	0	0	0	0	1	1	1	1	0
B007	4	1	99	99	99	99	99	81	99	99	99	99	99	99	99	99	99	#NULL!	#NULL!	#NULL!	#NULL!	#NULL!	1	Tadalafil	Methotrexate	Coracten XL	Paracetamol	Atorvastatin	Adalimumab								0	0	0	0	0	0	#NULL!	1	0	0	0
B008	1	1	99	0	24	21	99	28	99	99	20	43	18.2857	0	1	0	99	#NULL!	#NULL!	#NULL!	#NULL!	1	1	Methotrexate	Novorapid	Folic acid	Adcal-D3	Rosuvastatin	Aspirin EC	Nepafenac	Co-codamol	Lisinopril-Hydrochlorothiazide	Lansoprazole	Etanercept			0	0	0	1	0	1	1	1	0	0	0
B009	0	0	99	0	23	22	99	22	99	99	0	57	14.8571	0	1	0	99	#NULL!	#NULL!	#NULL!	#NULL!	1	1	Levothyroxine	Bumetanide	Digoxin	Warfarin	Colchicine	Methotrexate								0	0	0	0	0	0	1	1	1	1	0
B010	2	0	99	99	99	99	1	13	99	99	99	99	99	99	99	99	99	#NULL!	#NULL!	#NULL!	#NULL!	#NULL!	1	Febuxostat	Ranitidine	Folic acid	Atorvastatin	Tramadol MR	Bisoprolol	Adcal-D3	Prednisolone	Amlodipine	Digoxin	Warfarin	Leflunomide/Sulfasalazine/Dist		1	0	0	0	0	0	#NULL!	1	1	1	0
B011	2	88	99	0	22	27	99	5	1.3	99	45	22	12	0	1	0	99	0	0	0	0	1	#NULL!	Tocilizumab	Natecal D3	Crestor	Indapamide	Pregabalin	Mezolar Matrix	Mirabegron	Folic acid						0	0	0	0	0	0	1	#NULL!	#NULL!	0	0
B012	0	0	99	99	99	99	1	12	99	99	5	54	99	99	99	99	99	#NULL!	#NULL!	#NULL!	#NULL!	#NULL!	1														99	99	99	99	99	99	#NULL!	99	99	99	99
B013	4	0	99	0	23	21	0	56	5.26	99	10	67	12.4286	0	1	0	99	3	0	0	1	1	1	Methotrexate	Relvar	Irbesartan	Bisoprolol	Metformin									0	0	0	0	0	0	1	1	1	1	0
B014	1	1	99	0	25	26	1	35	2.11	99	12	52	23.8571	0	1	0	99	0	0	0	0	1	1	Enbrel	Adcal-D3	Atorvastatin	Salbutamol	Seretide	Co-codamol	Alendronic acid							0	0	0	0	0	0	1	0	2	0	1
B015	3	88	99	1	26	99	99	29	4.17	99	99	99	99	1	1	0	99	2	0	1	0	0	#NULL!	Mabthera	Meloxicam	Ibandronic acid	Omeprazole	Adcal-D3									0	0	0	0	0	0	1	#NULL!	#NULL!	0	0
B016	3	88	99	0	16	99	99	25	99	99	99	99	99	0	0	0	99	#NULL!	#NULL!	#NULL!	#NULL!	1	#NULL!	Prednisolone	Nifedipine	Mycophenolate	Fultium-D3	Bisoprolol	Levothyroxine	Levothyroxine	Cyclophosphamide						1	0	0	0	0	0	1	1	#NULL!	0	0
B017	1	1	99	99	99	99	0	16	99	99	99	99	13.1429	99	99	99	99	#NULL!	#NULL!	#NULL!	#NULL!	#NULL!	1	Infliximab	Alendronic acid	Natecal D3	Folic acid	Meloxicam	Humira								0	0	0	0	0	0	#NULL!	0	2	0	1
B018	2	1	99	99	99	99	99	99	99	99	99	99	99	99	99	99	99	#NULL!	#NULL!	#NULL!	#NULL!	#NULL!	1														99	99	99	99	99	99	#NULL!	99	99	99	99
B019	3	88	99	99	99	99	99	44	99	99	99	99	99	99	99	99	99	#NULL!	#NULL!	#NULL!	#NULL!	#NULL!	#NULL!	Methotrexate	Folic acid	Atorvastatin	Tocilizumab										0	0	0	0	0	0	#NULL!	1	#NULL!	0	0
B020	1	1	99	0	19	99	1	27	99	99	99	99	99	0	0	0	99	#NULL!	#NULL!	#NULL!	#NULL!	1	1	Diazepam	Tramadol	Mirtazapine	Paracetamol	Amlodipine	Folic acid	Golimumab	Etoricoxib	Omeprazole	Levothyroxine	Citalopram			0	0	0	0	0	0	1	0	2	0	1
B021	1	88	99	0	26	27	99	12	99	1	99	99	12.5714	1	1	0	99	#NULL!	#NULL!	#NULL!	#NULL!	0	#NULL!	Clopidogrel	Simvastatin	Levothyroxine	Paracetamol	Co-codamol	Mabthera								0	0	0	0	0	0	1	#NULL!	#NULL!	0	0
B022	3	88	99	0	20	99	99	39	99	99	41	33	99	0	1	0	99	#NULL!	#NULL!	#NULL!	#NULL!	1	#NULL!	Mabthera	Diazepam	Ibuprofen	Bisoprolol	Clopidogrel	Metformin hydrochloride	Tresiba FlexTouch	Liraglutide	Pantoprazole	Simvastatin	Vitamin B	OxyNorm	Dutasteride and Tamsulosin	0	0	1	0	0	1	1	#NULL!	#NULL!	0	0
B023	3	1	99	0	29	99	99	99	99	99	99	99	99	1	2	1	99	#NULL!	#NULL!	#NULL!	#NULL!	0	1														99	99	99	99	99	99	0	99	99	99	99
B024	4	88	99	99	99	99	99	25	99	99	38	39	12.5714	99	99	99	99	#NULL!	#NULL!	#NULL!	#NULL!	#NULL!	#NULL!	Mabthera	Calcium carbonate	Simvastatin	Amitriptyline										0	0	0	0	0	0	#NULL!	#NULL!	#NULL!	0	0
B025	3	0	99	0	24	99	1	17	5.33	99	20	51	99	0	1	0	99	3	0	0	1	1	1	Sulfasalazine	Prednisolone	Co-codamol	Aspirin	Levothyroxine	Bisoprolol	Ferrous fumarate	Ranitidine	Carbocisteine	Fluoxetine	Amitriptyline			1	0	0	1	0	1	1	1	1	1	0
B026	1	1	99	0	21	26	1	12	99	99	44	20	12.1429	0	1	0	99	#NULL!	#NULL!	#NULL!	#NULL!	1	1	Enbrel	Citalopram	Omeprazole	Clopidogrel	Maxitram	Stexerol-D3								0	0	0	0	0	0	1	0	2	0	1
B027	3	0	99	0	26	25	0	46	99	99	13	60	11.7143	1	1	0	99	#NULL!	#NULL!	#NULL!	#NULL!	0	1	Methotrexate	Moxonidine	Atorvastatin	Isosorbide mononitrate	Bisoprolol	Levothyroxine	Fultium-D3	Apixaban	Ramipril	Lansoprazole				0	0	0	0	0	0	1	1	1	1	0
B028	1	1	99	1	25	26	99	7	99	99	15	46	13.1429	0	1	0	99	#NULL!	#NULL!	#NULL!	#NULL!	1	1	Enbrel	Cetirizine	Lansoprazole	Etoricoxib	Ferrous Sulfate	Atorvastatin								0	0	0	0	0	0	1	0	2	0	1
B029	3	88	99	0	24	99	0	4	99	99	15	56	99	0	1	0	99	#NULL!	#NULL!	#NULL!	#NULL!	1	#NULL!	Tocilizumab	Duloxetine	Atorvastatin	Paracetamol	Duloxetine	Omeprazole								0	0	0	0	0	0	1	#NULL!	#NULL!	0	0
B030	1	0	99	99	99	99	99	99	99	99	14	47	99	99	99	99	99	#NULL!	#NULL!	#NULL!	#NULL!	#NULL!	1														99	99	99	99	99	99	#NULL!	99	99	99	99
B031	1	0	99	0	20	99	1	10	99	99	45	16	99	0	1	0	99	#NULL!	#NULL!	#NULL!	#NULL!	1	1	Clopidogrel	Atorvastatin	Furosemide	Butec	Azathioprine	Amitriptyline	Actrapid	Latanoprost	Lansoprazole					0	0	0	0	0	0	1	1	1	1	0
B032	1	88	99	0	25	21	0	11	5.4	1	22	38	12.7143	0	1	0	1	3	0	0	1	1	#NULL!	Mabthera	Fluoxetine	Losartan	Etoricoxib	Adalat LA	Omeprazole	Co-codamol	Amitriptyline	Atorvastatin					0	0	0	0	0	0	1	#NULL!	#NULL!	0	0
B033	1	88	99	99	99	99	0	17	99	99	36	25	99	99	99	99	99	#NULL!	#NULL!	#NULL!	#NULL!	#NULL!	#NULL!	Simvastatin	Lansoprazole	Promethazine hydrochloride	Kapake	Mabthera									0	0	0	0	0	0	#NULL!	#NULL!	#NULL!	0	0
B034	4	1	99	0	15	99	99	99	99	99	7	71	99	0	0	0	99	#NULL!	#NULL!	#NULL!	#NULL!	1	1														99	99	99	99	99	99	1	99	99	99	99
B035	6	0	99	0	23	25	0	66	2.87	99	18	68	12.8571	0	1	0	99	1	1	0	0	1	1	Methotrexate	Bisoprolol	Folic acid	Zopiclone										0	0	0	0	0	0	1	1	1	1	0
B036	4	1	99	0	23	99	0	28	4.15	99	28	47	99	0	1	0	99	2	0	1	0	1	1	Methotrexate	Humira	Coracten XL	Bendroflumethiazide	Simvastatin	Etoricoxib	Butec	Folic acid	Maxitram SR	Cholecalciferol				0	0	0	0	0	0	1	1	0	0	0
B037	3	88	99	0	17	99	1	14	99	99	34	39	99	0	0	0	99	#NULL!	#NULL!	#NULL!	#NULL!	1	#NULL!	Adcal-D3	Lansoprazole	Alendronic acid	Simvastatin	Levothyroxine	Mirtazapine	Aspirin	Lisinopril	Isosorbide mononitrate	Butec	Abatacept			0	0	0	1	0	1	1	#NULL!	#NULL!	0	0
B038	2	1	99	99	99	99	99	99	99	99	99	99	99	99	99	99	99	#NULL!	#NULL!	#NULL!	#NULL!	#NULL!	1														99	99	99	99	99	99	#NULL!	99	99	99	99
B039	0	88	99	0	20	99	1	41	99	99	32	26	99	0	1	0	99	#NULL!	#NULL!	#NULL!	#NULL!	1	#NULL!	Tocilizumab	Co-codamol	Amlodipine	Ramipril	Omeprazole	Furosemide	Bisoprolol	Levothyroxine	Folic acid					0	0	0	0	0	0	1	#NULL!	#NULL!	0	0
B040	2	1	99	0	23	27	1	8	4.84	99	12	54	20.8571	0	1	0	99	2	0	1	0	1	1	Humira	Methotrexate	Folic acid	Amlodipine										0	0	0	0	0	0	1	1	0	0	0
B041	1	88	99	99	99	99	0	39	99	99	99	99	99	99	99	99	99	#NULL!	#NULL!	#NULL!	#NULL!	#NULL!	#NULL!	Tocilizumab	Methotrexate	NovoRapid	Latanoprost	Folic acid	Esomeprazole	Bisoprolol	Aspirin	Atorvastatin	GTN				0	0	0	1	0	1	#NULL!	1	#NULL!	0	0
B042	6	0	99	0	24	99	99	17	99	1	11	76	99	0	1	0	99	#NULL!	#NULL!	#NULL!	#NULL!	1	1	Sulfasalazine	Symbicort	Salbutamol	Levothyroxine	Ranitidine	Lansoprazole	Aspirin	Bisoprolol	Co-codamol	Cholecalciferol	Atorvastatin	Bumetanide	Candesartan Cilexetil	0	0	0	1	0	1	1	1	1	1	0
B043	1	0	99	99	99	99	1	34	5.1	1	99	99	99	99	99	99	1	2	0	1	0	#NULL!	1	Hydroxychloroquine sulfate	Tramadol	Tiotropium	Symbicort	Lansoprazole	Amlodipine	Methotrexate							0	0	0	0	0	0	#NULL!	1	1	1	0
B044	1	0	99	1	25	26	1	7	1.28	99	1	62	10.7143	0	1	0	99	0	0	0	0	1	1	Methotrexate	Folic acid	Atorvastatin											0	0	0	0	0	0	1	1	1	1	0
B045	0	0	99	1	25	24	0	40	99	1	6	53	12.1429	0	1	0	1	#NULL!	#NULL!	#NULL!	#NULL!	1	1	Methotrexate	Hydroxychloroquine	Amitriptyline	Paroxetine										0	0	0	0	0	0	1	1	1	1	0
B046	0	0	99	0	27	23	0	9	3.69	99	2	56	12	1	1	0	99	2	0	1	0	0	1	Methotrexate	Folic acid	Pregabalin	Tramadol MR	Diazepam	Esomeprazole								0	0	0	0	0	0	1	1	1	1	0
B047	0	0	99	99	99	99	0	40	99	99	20	36	99	99	99	99	99	#NULL!	#NULL!	#NULL!	#NULL!	#NULL!	1	Methotrexate	Amitriptyline	Esomeprazole	Zopiclone	Ranitidine	Dihydrocodeine tartrate MR	Ramipril	Mezolar Matrix						0	0	0	0	0	0	#NULL!	1	1	1	0
B048	1	0	99	1	24	22	1	41	99	99	0	61	18.8571	0	1	0	99	#NULL!	#NULL!	#NULL!	#NULL!	1	1	Methotrexate	Folic acid	Etoricoxib	Omeprazole										0	0	0	0	0	0	1	1	1	1	0
B049	4	0	99	0	16	99	99	99	99	99	10	68	99	0	0	0	99	#NULL!	#NULL!	#NULL!	#NULL!	1	1														99	99	99	99	99	99	1	99	99	99	99
B050	4	88	99	0	20	99	1	17	99	99	25	52	99	0	1	0	99	#NULL!	#NULL!	#NULL!	#NULL!	1	#NULL!	Abatacept	Ramipril	Co-codamol	Simvastatin	Prednisolone	Adcal-D3	Amlodipine	Prednisolone	Omeprazole					1	0	0	0	0	0	1	#NULL!	#NULL!	0	0
B051	4	0	99	0	25	99	1	26	99	99	29	47	99	0	1	0	99	#NULL!	#NULL!	#NULL!	#NULL!	1	1	Methotrexate	Hydroxychloroquine	Folic acid											0	0	0	0	0	0	1	1	1	1	0
B052	4	1	99	0	18	99	99	99	2.75	99	99	99	99	0	0	0	99	1	1	0	0	1	1	Humira	Methotrexate												0	0	0	0	0	0	1	1	0	0	0
B053	0	1	99	0	27	21	1	13	2.78	99	20	36	7.85714	1	1	0	99	1	1	0	0	0	1	Humira	Stexerol-D3												0	0	0	0	0	0	1	0	2	0	1
B054	0	1	99	99	30	99	99	99	99	99	15	42	99	1	2	1	99	#NULL!	#NULL!	#NULL!	#NULL!	0	1														99	99	99	99	99	99	0	99	99	99	99
B055	0	0	99	1	29	99	99	99	99	99	15	43	99	1	2	1	99	#NULL!	#NULL!	#NULL!	#NULL!	0	1														99	99	99	99	99	99	0	99	99	99	99
B056	2	1	99	0	26	26	99	6	99	99	17	52	8.71429	1	1	0	99	#NULL!	#NULL!	#NULL!	#NULL!	0	1	Humira	Methotrexate	Folic acid	Atorvastatin	Citalopram	Melatonin								0	0	0	0	0	0	1	1	0	0	0
B057	0	88	99	1	26	27	1	2	99	99	34	24	3.85714	1	1	0	99	#NULL!	#NULL!	#NULL!	#NULL!	0	#NULL!	Tocilizumab	Co-codamol												0	0	0	0	0	0	1	#NULL!	#NULL!	0	0
B058	0	88	99	99	99	99	0	63	99	99	16	43	99	99	99	99	99	#NULL!	#NULL!	#NULL!	#NULL!	#NULL!	#NULL!	Abatacept	Mebeverine	Furosemide	Risedronate	Adcal-D3	Perindopril								0	0	0	0	0	0	#NULL!	#NULL!	#NULL!	0	0
B059	1	88	99	1	25	99	0	8	99	99	11	50	99	0	1	0	99	#NULL!	#NULL!	#NULL!	#NULL!	1	#NULL!	Truxima	Flutiform	Salbutamol											0	0	0	0	0	0	1	#NULL!	#NULL!	0	0
B060	2	88	99	99	99	99	1	37	99	99	99	99	99	99	99	99	99	#NULL!	#NULL!	#NULL!	#NULL!	#NULL!	#NULL!	Tocilizumab	Celecoxib	Atorvastatin	Tiotropium bromide	Aspirin	Fluticasone Salmeterol (sereti	Amitriptyline	Pioglitazone	Fluoxetine	Metformin				0	0	0	1	0	1	#NULL!	#NULL!	#NULL!	0	0
B061	2	88	99	0	22	99	1	17	99	99	32	33	99	0	1	0	99	#NULL!	#NULL!	#NULL!	#NULL!	1	#NULL!	Abatacept	Metformin	Maxitram SR	InVita D3	Methotrexate									0	0	0	0	0	0	1	1	#NULL!	0	0
B062	1	0	99	0	30	99	99	99	99	99	17	46	99	1	2	1	99	#NULL!	#NULL!	#NULL!	#NULL!	0	1														99	99	99	99	99	99	0	99	99	99	99
B063	1	1	99	0	24	28	1	14	1.94	99	15	46	9	0	1	0	99	0	0	0	0	1	1	Adalimumab													0	0	0	0	0	0	1	0	2	0	1
B064	1	1	99	1	28	99	99	14	3.2	99	35	28	99	1	2	1	99	1	1	0	0	0	1	Humira	Folic acid												0	0	0	0	0	0	0	0	2	0	1
B065	3	1	99	1	24	27	99	10	99	99	51	19	9.14286	0	1	0	99	#NULL!	#NULL!	#NULL!	#NULL!	1	1	Humira	Methotrexate	Folic acid	Co-codamol	Alendronic acid	Colecalciferol								0	0	0	0	0	0	1	1	0	0	0
B066	4	0	99	99	99	99	99	99	99	99	63	16	99	99	99	99	99	#NULL!	#NULL!	#NULL!	#NULL!	#NULL!	1														99	99	99	99	99	99	#NULL!	99	99	99	99
B067	3	88	99	0	27	99	0	22	5.87	1	99	99	99	1	1	0	1	3	0	0	1	0	#NULL!	Aspirin	Bisoprolol	Candesartan	Candesartan	Atorvastatin	Rituximab								0	0	0	1	0	1	1	#NULL!	#NULL!	0	0
B068	3	0	99	0	20	99	1	23	99	1	2	71	99	0	1	0	1	#NULL!	#NULL!	#NULL!	#NULL!	1	1	Methotrexate	Hydroxychloroquine Sulfate	Folic acid											0	0	0	0	0	0	1	1	1	1	0
B069	4	0	0	0	24	26	0	14	99	0	35	41	4.42857	0	1	0	0	#NULL!	#NULL!	#NULL!	#NULL!	1	1	Arava	Co-codamol	Omeprazole	Meloxicam	Amitriptyline	Pregabalin	Natecal D3							0	0	0	0	0	0	1	1	1	1	0
B070	3	0	0	0	26	27	0	29	5.99	0	8	65	6	1	1	0	0	3	0	0	1	0	1	Humira	Salazopyrin	Omeprazole	Relvar Ellipta	Budesonide Easyhaler	Denosumab								0	0	0	0	0	0	1	1	1	1	0
B071	0	1	0	0	27	28	99	6	99	99	20	39	6	1	1	0	99	#NULL!	#NULL!	#NULL!	#NULL!	0	1	Infliximab	Methotrexate	Folic acid	Celecoxib	Atorvastatin	Adcal-D3	Prednisolone	Risedronate						1	0	0	0	0	0	1	1	0	0	0
B072	2	1	0	0	23	99	99	54	4.47	99	20	49	99	0	1	0	99	2	0	1	0	1	1	Co-codamol	Salbutamol	Esomeprazole	Furosemide	Calcichew D3	Duloxetine	Carbocisteine	Symbicort	Tiotropium bromide	Simvastatin	Humira			0	0	0	0	0	0	1	0	2	0	1
B073	1	0	0	1	27	21	0	28	99	1	14	49	14.2857	1	1	0	1	#NULL!	#NULL!	#NULL!	#NULL!	0	1	Methotrexate	Folic acid	Simvastatin	Hydroxychloroquine	Co-codamol									0	0	0	0	0	0	1	1	1	1	0
B074	4	0	0	1	24	25	1	10	99	1	1	74	1.85714	0	1	0	1	#NULL!	#NULL!	#NULL!	#NULL!	1	1	Arava	Cardicor	Methotrexate											0	0	0	0	0	0	1	1	1	1	0
B075	2	0	0	0	25	26	0	47	1.46	0	2	63	15.2857	0	1	0	0	0	0	0	0	1	1	Methotrexate	Folic acid	Hydroxychloroquine	InVita D3										0	0	0	0	0	0	1	1	1	1	0
B076	3	1	1	0	21	23	99	8	3	99	99	99	5.71429	0	1	0	99	1	1	0	0	1	1	Humira	Natecal D3	Ranitidine	Ezetimibe										0	0	0	0	0	0	1	0	2	0	1
B077	2	1	0	1	27	26	99	2	99	99	57	11	6.28571	1	1	0	99	#NULL!	#NULL!	#NULL!	#NULL!	0	1	Humira	Arcoxia	Adcal-D3	Lansoprazole										0	0	0	0	0	0	1	0	2	0	1
B078	2	1	0	0	25	99	1	8	5.54	1	9	58	99	0	1	0	1	3	0	0	1	1	1	Enbrel	Simvastatin	Methotrexate	Omeprazole	Adcal-D3	Risedronate								0	0	0	0	0	0	1	1	0	0	0
B079	3	1	1	99	99	99	99	99	99	99	99	99	99	99	99	99	99	#NULL!	#NULL!	#NULL!	#NULL!	#NULL!	1														99	99	99	99	99	99	#NULL!	99	99	99	99
B080	4	1	0	0	29	99	99	99	99	99	17	58	99	1	2	1	99	#NULL!	#NULL!	#NULL!	#NULL!	0	1														99	99	99	99	99	99	0	99	99	99	99
B081	3	0	99	0	28	99	99	99	99	99	99	99	99	1	2	1	99	#NULL!	#NULL!	#NULL!	#NULL!	0	1														99	99	99	99	99	99	0	99	99	99	99
B082	2	0	1	0	22	99	1	5	1.83	1	10	58	99	0	1	0	1	0	0	0	0	1	1	Methotrexate	Folic acid	Bendroflumethiazide	Perindopril	Pantoprazole	Atorvastatin	Warfarin	Bisoprolol						0	0	0	0	0	0	1	1	1	1	0
B083	4	0	0	0	27	29	1	37	4.34	1	16	63	15	1	1	0	1	2	0	1	0	0	1	Methotrexate	Folic acid	Cholecalciferol											0	0	0	0	0	0	1	1	1	1	0
B084	0	0	0	0	20	28	1	5	4.28	1	6	53	11.4286	0	1	0	1	2	0	1	0	1	1	Sulfasalazine	Methotrexate	Tramadol	Celebrex	Fluoxetine	Kliovance								0	0	0	0	0	0	1	1	1	1	0
B085	3	0	0	0	22	24	0	23	4.84	1	4	68	19	0	1	0	1	2	0	1	0	1	1	Methotrexate	Folic acid	Gabapentin	Oxcarbazepine	Omeprazole	Bisoprolol	Aspirin	GTN spray						0	0	0	1	0	1	1	1	1	1	0
B086	3	0	0	0	26	99	0	20	99	1	10	61	99	1	1	0	1	#NULL!	#NULL!	#NULL!	#NULL!	0	1	Sulfasalazine	Simvastatin												0	0	0	0	0	0	1	1	1	1	0
B087	0	0	0	0	18	99	99	99	99	99	33	22	99	0	0	0	99	#NULL!	#NULL!	#NULL!	#NULL!	1	1														99	99	99	99	99	99	1	99	99	99	99
B088	2	0	0	99	99	99	0	10	3.19	0	99	99	99	99	99	99	0	1	1	0	0	#NULL!	1	Methotrexate	Folic acid	Bisoprolol	GTN spray	Ramipril	Rosuvastatin	Alendronic acid	Calcium carbonate and Colecalc	Omeprazole					0	0	0	0	0	0	#NULL!	1	1	1	0
B089	1	0	1	0	23	20	0	8	99	0	2	62	13.8571	0	1	0	0	#NULL!	#NULL!	#NULL!	#NULL!	1	1	Methotrexate	Sertraline	Risedronate	Etoricoxib	Adcal-D3									0	0	0	0	0	0	1	1	1	1	0
B090	4	0	99	0	17	99	99	99	99	99	99	99	99	0	0	0	99	#NULL!	#NULL!	#NULL!	#NULL!	1	1														99	99	99	99	99	99	1	99	99	99	99
B091	5	0	0	1	24	28	0	5	99	0	6	74	7.28571	0	1	0	0	#NULL!	#NULL!	#NULL!	#NULL!	1	1	Methotrexate	Hydrocortisone	Naproxen	Folic acid	Atorvastatin	Calcium Carbonate and Colecalc	Felodipine	Omeprazole						0	1	0	0	0	1	1	1	1	1	0
B092	1	1	0	0	20	99	1	36	4.18	1	6	57	34	0	1	0	1	2	0	1	0	1	1	Humira													0	0	0	0	0	0	1	0	2	0	1
B093	3	0	1	1	27	28	99	2	2.72	1	24	46	17.2857	1	1	0	99	1	1	0	0	0	1	Methotrexate	Hydroxychloroquine	Atorvastatin	Adcal-D3	Folic acid									0	0	0	0	0	0	1	1	1	1	0
B094	3	1	0	0	24	27	1	6	5.51	1	6	64	7	0	1	0	1	3	0	0	1	1	1	Humira	Methotrexate	Metformin	Co-codamol	Fultium-D3	Gliclazide	Combodart							0	0	0	0	0	0	1	1	0	0	0
B095	0	1	1	0	21	27	1	26	7.05	1	8	51	38.8571	0	1	0	1	3	0	0	1	1	1	Humira	Methotrexate	Folic acid	Colecalciferol	Etoricoxib									0	0	0	0	0	0	1	1	0	0	0
B096	0	1	1	1	23	25	0	20	99	1	99	99	22.7143	0	1	0	1	#NULL!	#NULL!	#NULL!	#NULL!	1	1	Enbrel	Lansoprazole	Co-codamol											0	0	0	0	0	0	1	0	2	0	1
B097	0	0	0	1	29	99	99	99	99	99	99	99	99	1	2	1	99	#NULL!	#NULL!	#NULL!	#NULL!	0	1														99	99	99	99	99	99	0	99	99	99	99
B098	0	0	1	0	26	99	1	40	6.2	1	10	47	99	1	1	0	1	3	0	0	1	0	1	Methotrexate	Ramipril	Folic acid											0	0	0	0	0	0	1	1	1	1	0
B099	3	0	0	1	23	26	99	9	99	99	29	44	8.42857	0	1	0	99	#NULL!	#NULL!	#NULL!	#NULL!	1	1	Leflunomide	Tamsulosin	Methotrexate											0	0	0	0	0	0	1	1	1	1	0
B100	3	0	0	0	22	99	0	24	3.76	0	1	73	99	0	1	0	0	2	0	1	0	1	1	Methotrexate	Hydroxychloroquine												0	0	0	0	0	0	1	1	1	1	0
B101	4	0	0	0	20	24	1	100	99	1	1	78	11.8571	0	1	0	1	#NULL!	#NULL!	#NULL!	#NULL!	1	1														99	99	99	99	99	99	1	99	99	99	99
B102	2	1	0	1	30	99	99	99	99	99	17	51	99	1	2	1	99	#NULL!	#NULL!	#NULL!	#NULL!	0	1														99	99	99	99	99	99	0	99	99	99	99
B103	0	1	1	0	26	29	99	38	99	99	11	46	29.4286	1	1	0	99	#NULL!	#NULL!	#NULL!	#NULL!	0	1	Infliximab	Folic acid	Adcal-D3	Methotrexate										0	0	0	0	0	0	1	1	0	0	0
B104	2	0	99	0	17	99	99	99	99	99	99	99	99	0	0	0	99	#NULL!	#NULL!	#NULL!	#NULL!	1	1														99	99	99	99	99	99	1	99	99	99	99
B105	2	1	0	1	26	26	0	10	99	1	30	35	9.85714	1	1	0	1	#NULL!	#NULL!	#NULL!	#NULL!	0	1	Etanercept	Natecal D3	Atorvastatin	Bendroflumethiazide										0	0	0	0	0	0	1	0	2	0	1
B106	3	1	1	1	26	28	0	45	4.87	0	99	99	13.1429	1	1	0	0	2	0	1	0	0	1	Adalimumab	Tamsulosin	Atorvastatin	Natecal D3	Amlodipine	Ferrous sulfate	Brinzolamide	Ganfort						0	0	0	0	0	0	1	0	2	0	1
B107	1	1	0	0	23	26	99	6	99	1	13	48	42.5714	0	1	0	99	#NULL!	#NULL!	#NULL!	#NULL!	1	1	Humira	Methotrexate	Folic acid	Elleste Duet										0	0	0	0	0	0	1	1	0	0	0
B108	5	0	0	0	26	99	99	21	99	1	73	11	99	1	1	0	99	#NULL!	#NULL!	#NULL!	#NULL!	0	1	Methotrexate	Levothyroxine	Colecalciferol	Losartan	Aspirin	Omeprazole								0	0	0	1	0	1	1	1	1	1	0
B109	4	1	1	0	20	99	0	16	99	0	14	63	99	0	1	0	0	#NULL!	#NULL!	#NULL!	#NULL!	1	1	Etanercept	Methotrexate	Risedronate	Adcal-D3	Aspirin	Amlodipine	Folic acid							0	0	0	1	0	1	1	1	0	0	0
B110	1	0	1	0	19	99	99	99	99	99	1	63	99	0	0	0	99	#NULL!	#NULL!	#NULL!	#NULL!	1	1														99	99	99	99	99	99	1	99	99	99	99
B111	3	0	0	0	27	28	1	2	99	1	28	42	18.4286	1	1	0	1	#NULL!	#NULL!	#NULL!	#NULL!	0	1	Methotrexate	Folic acid	Condesartan	Amlodipine	Bisoprolol	Sulfasalazine	Aspirin	Lansoprazole	Pregabalin	Atorvastatin				0	0	0	1	0	1	1	1	1	1	0
B112	3	1	1	0	23	22	99	99	99	99	99	99	16.5714	0	1	0	99	#NULL!	#NULL!	#NULL!	#NULL!	1	1	Enbrel	Co-codamol	Lisinopril	Simvastatin										0	0	0	0	0	0	1	0	2	0	1
B113	4	0	0	0	23	24	99	99	99	99	52	26	15.4286	0	1	0	99	#NULL!	#NULL!	#NULL!	#NULL!	1	1	Methotrexate	Tegretol	Adcal-D3	Folic acid	Amlodipine	Ramipril	Atorvastatin	Bendroflumethiazide						0	0	0	0	0	0	1	1	1	1	0
B114	0	0	1	1	28	99	1	41	99	1	8	47	99	1	2	1	1	#NULL!	#NULL!	#NULL!	#NULL!	0	1	Leflunomide	Amitriptyline	Pregabalin	Aspirin	Ezetimibe	Ramipril	Bisoprolol	Furosemide	Atorvastatin					0	0	0	1	0	1	0	1	1	1	0
B115	4	1	0	0	23	24	99	40	3.14	99	50	26	11	0	1	0	99	1	1	0	0	1	1	Enbrel	Aspirin	Lercanidipine	Calfovit D3	Galfer FA	Ranitidine	Rosuvastatin							0	0	0	1	0	1	1	0	2	0	1
B116	3	0	0	0	23	26	99	16	99	99	25	47	12.1429	0	1	0	99	#NULL!	#NULL!	#NULL!	#NULL!	1	1	Methotrexate	Folic acid	Relvar Ellipta	Amlodipine	Losartan	Atorvastatin	Ranitidine	Clopidogrel	Carbocisteine	Co-codamol				0	0	0	0	0	0	1	1	1	1	0
B117	1	0	0	1	27	99	1	99	99	0	22	39	99	1	1	0	1	#NULL!	#NULL!	#NULL!	#NULL!	0	1	Salazopyrin													0	0	0	0	0	0	1	1	1	1	0
B118	2	0	1	0	25	28	0	99	99	0	20	48	10.8571	0	1	0	0	#NULL!	#NULL!	#NULL!	#NULL!	1	1	Salazopyrin	Lansoprazole												0	0	0	0	0	0	1	1	1	1	0
B119	4	1	1	1	22	21	1	99	99	1	26	52	26	0	1	0	1	#NULL!	#NULL!	#NULL!	#NULL!	1	1	Eternacept	Sulfasalazine	Pantoprazole	Amlodipine	Medoxomil olmesartan	Levothyroxine	Bisoprolol	Clopidogrel	Fenofibrate	Atorvastatin				0	0	0	0	0	0	1	1	0	0	0
B120	1	1	1	1	27	28	1	2	2.22	0	2	62	27.8571	1	1	0	1	0	0	0	0	0	1	Humira	Methotrexate	Folic acid	Citalopram	Trospium chloride	Zopiclone	Omeprazole							0	0	0	0	0	0	1	1	0	0	0
B121	2	1	0	1	27	24	99	6	1.23	1	8	58	10.5714	1	1	0	99	0	0	0	0	0	1	Humira	Methotrexate	Folic acid	Risedronate	Adcal-D3									0	0	0	0	0	0	1	1	0	0	0
B122	2	1	0	0	24	26	99	11	2.4	99	30	38	9.85714	0	1	0	99	0	0	0	0	1	1	Humira	Methotrexate	Hydroxychloroquine	Risedronate	Natecal D3									0	0	0	0	0	0	1	1	0	0	0
B123	1	1	1	1	27	26	1	13	99	1	11	53	9.85714	1	1	0	1	#NULL!	#NULL!	#NULL!	#NULL!	0	1	Humira	Sulfasalazine	Esomeprazole	Atorvastatin	Diclofenac									0	0	0	0	1	1	1	1	0	0	0
B124	1	0	0	0	23	22	1	16	4.06	1	6	56	11.7143	0	1	0	1	2	0	1	0	1	1	Hydroxychloroquine	Salazopyrin	Co-codamol	Losartan										0	0	0	0	0	0	1	1	1	1	0
B125	0	0	0	99	99	99	1	36	99	1	1	55	99	99	99	99	1	#NULL!	#NULL!	#NULL!	#NULL!	#NULL!	1	Methotrexate	Hydroxychloroquine	Risedronate Sodium	Colecalciferol	Folic acid									0	0	0	0	0	0	#NULL!	1	1	1	0
B126	0	0	0	0	27	99	1	2	99	1	18	38	99	1	1	0	1	#NULL!	#NULL!	#NULL!	#NULL!	0	1	Methotrexate	Celecoxib	Omeprazole											0	0	0	0	0	0	1	1	1	1	0
B127	1	1	99	1	28	99	99	99	99	99	99	99	99	1	2	1	99	#NULL!	#NULL!	#NULL!	#NULL!	0	1														99	99	99	99	99	99	0	99	99	99	99
B128	4	0	0	1	22	25	99	99	99	99	38	38	21	0	1	0	99	#NULL!	#NULL!	#NULL!	#NULL!	1	1	Sulfasalazine	Colecalciferol with Calcium Ca	Simvastatin	Salbutamol	Clenil Modulite	Aclidinium	Etoricoxib							0	0	0	0	0	0	1	1	1	1	0
B129	4	1	0	0	28	99	99	99	99	1	35	41	99	1	2	1	99	#NULL!	#NULL!	#NULL!	#NULL!	0	1	Humira	Levothyroxine	Losartan											0	0	0	0	0	0	0	0	2	0	1
B130	3	1	0	0	25	99	1	99	99	1	19	51	99	0	1	0	1	#NULL!	#NULL!	#NULL!	#NULL!	1	1	Enbrel	Omeprazole	Natecal D3											0	0	0	0	0	0	1	0	2	0	1
B131	1	0	0	0	22	23	0	2	3.5	1	5	56	6	0	1	0	1	2	0	1	0	1	1	Methotrexate	Folic acid	Maxitram SR	Adcal-D3	Spiolto Respimat	Fluticasone Vilanterol	Salbutamol							0	0	0	0	0	0	1	1	1	1	0
B132	3	1	1	1	24	24	0	54	4.45	1	4	66	18	0	1	0	1	2	0	1	0	1	1	Humira	Methotrexate	Co-dydramol											0	0	0	0	0	0	1	1	0	0	0
B133	0	1	1	0	26	27	1	10	99	1	12	44	20.1429	1	1	0	1	#NULL!	#NULL!	#NULL!	#NULL!	0	1	Humira	Methotrexate	Folic acid	Lansoprazole	Amlodipine	Sertraline								0	0	0	0	0	0	1	1	0	0	0
B134	1	1	0	0	24	99	0	35	4.85	0	9	52	99	0	1	0	0	2	0	1	0	1	1	Methotrexate	Golimumab	Folic acid	Humira	Etanercept	Levothyroxine	Atorvastatin	Bilxona	Sukkarto SR	Amlodipine				0	0	0	0	0	0	1	1	0	0	0
B135	3	0	0	0	25	99	99	99	99	99	18	52	99	0	1	0	99	#NULL!	#NULL!	#NULL!	#NULL!	1	1	Methotrexate	Humira	Folic acid	Atorvastatin	Levothyroxine									0	0	0	0	0	0	1	1	1	1	0
B136	4	0	0	0	23	23	1	57	99	99	8	71	19.1429	0	1	0	99	#NULL!	#NULL!	#NULL!	#NULL!	1	1	Methotrexate	Folic acid	Levothyroxine	Ibandronic acid	Hydroxychloroquine	Indapamide	Omeprazole							0	0	0	0	0	0	1	1	1	1	0
B137	4	0	0	0	22	99	0	8	99	1	8	70	99	0	1	0	1	#NULL!	#NULL!	#NULL!	#NULL!	1	1	Methotrexate	Atorvastatin	Natecal D3											0	0	0	0	0	0	1	1	1	1	0
B138	2	0	0	0	24	99	0	99	99	1	17	51	99	0	1	0	1	#NULL!	#NULL!	#NULL!	#NULL!	1	1	Methotrexate	Folic acid	Amlodipine	Adcal-D3	Simvastatin									0	0	0	0	0	0	1	1	1	1	0
B139	0	0	0	0	24	25	99	99	99	99	99	99	12	0	1	0	99	#NULL!	#NULL!	#NULL!	#NULL!	1	1	Leflunomide	Sertraline	Ramipril	Eplerenone	Lansoprazole	Rivaroxaban	Bisoprolol							0	0	0	0	0	0	1	1	1	1	0
B140	3	0	0	1	27	25	99	99	99	99	55	16	7	1	1	0	99	#NULL!	#NULL!	#NULL!	#NULL!	0	1	Methotrexate	Aspirin	Methotrexate	Folic acid	Sukkarto	Liraglutide	Adcal D3							0	0	0	1	0	1	1	1	1	1	0
B141	4	0	0	0	23	24	0	5	99	1	12	65	5.28571	0	1	0	1	#NULL!	#NULL!	#NULL!	#NULL!	1	1	Methotrexate	Sulfasalazine	Adcal-D3											0	0	0	0	0	0	1	1	1	1	0
B142	4	0	0	0	29	99	99	99	99	99	9	68	99	1	2	1	99	#NULL!	#NULL!	#NULL!	#NULL!	0	1														99	99	99	99	99	99	0	99	99	99	99
B143	1	0	1	0	27	29	0	41	4.52	0	12	50	29.8571	1	1	0	0	2	0	1	0	0	1	Methotrexate	Salazopyrin	Rivaroxaban	Duloxetine	Amlodipine	Maxitram SR	Fultium-D3							0	0	0	0	0	0	1	1	1	1	0
B144	0	0	1	0	26	25	0	2	4.8	0	30	25	11.1429	1	1	0	0	2	0	1	0	0	1	Methotrexate	Folic acid	Hydroxychloroquine											0	0	0	0	0	0	1	1	1	1	0
B145	3	0	0	1	26	26	99	99	99	99	46	27	33.8571	1	1	0	99	#NULL!	#NULL!	#NULL!	#NULL!	0	1	Methotrexate	Folic acid	Sukkarto SR	Mirabegron	Amitriptyline									0	0	0	0	0	0	1	1	1	1	0
B146	4	0	0	0	23	99	99	43	99	99	14	62	99	0	1	0	99	#NULL!	#NULL!	#NULL!	#NULL!	1	1	Sulfasalazine	Denosumab	Fultium-D3	Lansoprazole	Ferrous fumarate	Fludrocortisone	Pravastatin	Co-codamol						0	0	0	0	0	0	1	1	1	1	0
B147	1	0	0	0	24	99	1	5	99	0	18	42	99	0	1	0	1	#NULL!	#NULL!	#NULL!	#NULL!	1	1	Salazopyrin	Celecoxib	Co-codamol											0	0	0	0	0	0	1	1	1	1	0
B148	2	0	0	1	25	28	0	8	4.81	0	5	64	28.2857	0	1	0	0	2	0	1	0	1	1	Methotrexate	Hydroxychloroquine	Folic acid	Omeprazole										0	0	0	0	0	0	1	1	1	1	0
B149	3	0	0	0	24	26	99	99	99	99	63	11	15.4286	0	1	0	99	#NULL!	#NULL!	#NULL!	#NULL!	1	1	Salazopyrin	Risedronate	Ramipril	Nebivolol	Digoxin	Furosemide								0	0	0	0	0	0	1	1	1	1	0
B150	5	0	0	0	25	28	1	45	3.5	1	11	71	15.7143	0	1	0	1	2	0	1	0	1	1	Methotrexate	Folic acid	Doxazosin	Co-amilozide										0	0	0	0	0	0	1	1	1	1	0
B151	1	1	0	1	27	27	99	56	5.47	0	10	54	38.7143	1	1	0	99	3	0	0	1	0	1	Humira	Leflunomide	Plaquenil	Omeprazole	Atenolol	Amlodipine	Risedronate							0	0	0	0	0	0	1	1	0	0	0
B152	3	0	0	0	29	99	99	99	99	99	99	99	99	1	2	1	99	#NULL!	#NULL!	#NULL!	#NULL!	0	1	Sulfasalazine													0	0	0	0	0	0	0	1	1	1	0
B153	2	1	0	0	27	30	1	69	7.53	99	1	66	22.8571	1	1	0	99	3	0	0	1	0	1	Humira	Methotrexate	Hydroxychloroquine	Folic acid	Simvastatin	Amlodipine	Nicorandil	Bisoprolol	Aspirin					0	0	0	1	0	1	1	1	0	0	0
B154	1	0	99	99	99	99	99	99	99	99	99	99	99	99	99	99	99	#NULL!	#NULL!	#NULL!	#NULL!	#NULL!	1														99	99	99	99	99	99	#NULL!	99	99	99	99
B155	3	0	1	0	25	20	1	30	3.38	1	13	59	30.2857	0	1	0	1	2	0	1	0	1	1	Hydroxychloroquine	Humira	Seretide	Fexofenadine										0	0	0	0	0	0	1	1	1	1	0
B156	1	1	0	1	28	99	99	99	99	99	3	57	99	1	2	1	99	#NULL!	#NULL!	#NULL!	#NULL!	0	1	Humira													0	0	0	0	0	0	0	0	2	0	1
B157	4	0	1	0	21	99	1	30	99	1	19	58	99	0	1	0	1	#NULL!	#NULL!	#NULL!	#NULL!	1	1	Methotrexate	Arava	Salazopyrin	Humira	Rituximab	Hydroxychloroquine	Fluoxetine	Aspirin	Lercanidipine	Adcal-D3	Nebivolol			0	0	0	1	0	1	1	1	1	1	0
B158	0	0	0	0	28	27	0	7	5.73	1	10	49	20.8571	1	2	1	1	3	0	0	1	0	1	Hydroxychloroquine	Naproxen	Bendroflumethiazide	Rosuvastatin	Lactulose	Lidocaine	Omeprazole	Supralip	Ramipril	Co-codamol				0	1	0	0	0	1	0	1	1	1	0
B159	1	0	0	1	29	99	99	99	99	99	6	54	99	1	2	1	99	#NULL!	#NULL!	#NULL!	#NULL!	0	1														99	99	99	99	99	99	0	99	99	99	99
B160	2	0	0	0	22	21	1	37	5.27	1	12	54	21.2857	0	1	0	1	3	0	0	1	1	1	Methotrexate	Amitriptyline	Symbicort	Nitrazepam	Buprenorphine	Irbesartan	Citalopram							0	0	0	0	0	0	1	1	1	1	0
B161	0	0	0	1	26	28	1	21	3.76	1	3	53	15.4286	1	1	0	1	2	0	1	0	0	1	Hydroxychloroquine	Celecoxib												0	0	0	0	0	0	1	1	1	1	0
B162	3	0	0	1	22	99	99	99	99	1	15	56	22.5714	0	1	0	99	#NULL!	#NULL!	#NULL!	#NULL!	1	1	Methotrexate	Apixaban	Folic acid	Nebivolol	Ramipril									0	0	0	0	0	0	1	1	1	1	0
B163	1	1	1	0	18	99	99	99	99	99	99	99	99	0	0	0	99	#NULL!	#NULL!	#NULL!	#NULL!	1	1														99	99	99	99	99	99	1	99	99	99	99
B164	2	0	99	0	19	99	99	99	99	99	99	99	99	0	0	0	99	#NULL!	#NULL!	#NULL!	#NULL!	1	1														99	99	99	99	99	99	1	99	99	99	99
B165	1	0	1	1	26	27	0	27	3.96	0	3	61	13.8571	1	1	0	0	2	0	1	0	0	1	Methotrexate	Folic acid	Citalopram											0	0	0	0	0	0	1	1	1	1	0
B166	0	1	1	0	27	99	0	12	3.8	1	11	45	99	1	1	0	1	2	0	1	0	0	1	Humira	Propranolol	Temazepam	Natecal D3	Fluoxetine	Diazepam	Mirtazapine	Pregabalin	Omeprazole	Folic acid	Prednisolone			1	0	0	0	0	0	1	0	2	0	1
B167	1	1	1	0	27	26	99	14	2.15	1	27	34	22	1	1	0	99	0	0	0	0	0	1	Fluoxetine	Lisinopril	Atorvastatin	Enbrel	Methotrexate									0	0	0	0	0	0	1	1	0	0	0
B168	3	1	1	0	26	25	1	99	4.04	1	21	51	27	1	1	0	1	2	0	1	0	0	1	Enbrel	Methotrexate	Humira	Rituximab	Folic acid	Sumatriptan								0	0	0	0	0	0	1	1	0	0	0
B169	1	1	0	0	23	22	1	91	7.85	1	21	40	29	0	1	0	1	3	0	0	1	1	1	Methotrexate	Humira	Imraldi	Warfarin	Sirdupla	Hydroxocobalamin								0	0	0	0	0	0	1	1	0	0	0
B170	0	1	0	1	26	25	1	32	4.81	1	10	46	20.5714	1	1	0	1	2	0	1	0	0	1	Methotrexate	Hydroxychloroquine	Humira	Folic acid	Clopidogrel	Nifedipine	Ferrous sulfate	Trazodone	Duloxetine	Trandolapril	Sukkarto SR	Atorvastatin	Lansoprazole	0	0	0	0	0	0	1	1	0	0	0
B171	1	0	0	1	27	27	0	6	3.6	0	6	57	22.7143	1	1	0	0	2	0	1	0	0	1	Methotrexate	Loratadine	Betahistine	Atorvastatin	Maxitram SR	Fluoxetine	Tolterodine	Omeprazole	Ramipril	Co-codamol				0	0	0	0	0	0	1	1	1	1	0
B172	0	1	0	99	99	99	99	99	99	99	99	99	99	99	99	99	99	#NULL!	#NULL!	#NULL!	#NULL!	#NULL!	1														99	99	99	99	99	99	#NULL!	99	99	99	99
B173	1	1	0	0	24	26	1	99	99	0	26	38	22.1429	0	1	0	1	#NULL!	#NULL!	#NULL!	#NULL!	1	1	Humira	Ramipril	Bisoprolol	Aspirin	Risedronate									0	0	0	1	0	1	1	0	2	0	1
B174	1	1	0	1	27	26	99	7	2.89	0	8	56	33.4286	1	1	0	99	1	1	0	0	0	1	Humira													0	0	0	0	0	0	1	0	2	0	1
B175	2	0	1	1	27	25	99	7	1.63	99	7	59	22.4286	1	1	0	99	0	0	0	0	0	1	Methotrexate	Folic acid	Atorvastatin	Adcal D3	Fluoxetine	Alendronic acid								0	0	0	0	0	0	1	1	1	1	0
B176	3	0	0	1	20	99	99	99	99	1	20	53	99	0	1	0	99	#NULL!	#NULL!	#NULL!	#NULL!	1	1	Methotrexate	Natecal D3	Hydroxychloroquine	Folic acid										0	0	0	0	0	0	1	1	1	1	0
B177	1	0	0	1	27	28	99	99	99	99	17	43	23.5714	1	1	0	99	#NULL!	#NULL!	#NULL!	#NULL!	0	1														99	99	99	99	99	99	1	99	99	99	99
B178	0	1	0	0	23	99	99	99	99	1	35	21	99	0	1	0	99	#NULL!	#NULL!	#NULL!	#NULL!	1	1	Infliximab													0	0	0	0	0	0	1	0	2	0	1
B179	0	0	0	1	29	99	99	99	99	99	99	99	99	1	2	1	99	#NULL!	#NULL!	#NULL!	#NULL!	0	1														99	99	99	99	99	99	0	99	99	99	99
B180	0	1	0	1	27	99	1	5	1.54	0	15	41	99	1	1	0	1	0	0	0	0	0	1	Humira	Adcal-D3												0	0	0	0	0	0	1	0	2	0	1
B181	0	0	0	1	27	99	0	99	99	0	11	45	99	1	1	0	0	#NULL!	#NULL!	#NULL!	#NULL!	0	1	Methotrexate	Etoricoxib	Amitriptyline	Folic acid										0	0	0	0	0	0	1	1	1	1	0
B182	1	1	0	1	28	99	99	99	99	99	21	40	99	1	2	1	99	#NULL!	#NULL!	#NULL!	#NULL!	0	1														99	99	99	99	99	99	0	99	99	99	99
B183	1	1	0	0	28	99	99	99	99	99	4	60	99	1	2	1	99	#NULL!	#NULL!	#NULL!	#NULL!	0	1														99	99	99	99	99	99	0	99	99	99	99
B184	1	1	0	0	20	22	99	99	99	1	2	60	21	0	1	0	99	#NULL!	#NULL!	#NULL!	#NULL!	1	1	Humira	Methotrexate	Enbrel	Gabapentin	Shortec	Baclofen								0	0	0	0	0	0	1	1	0	0	0
B185	1	0	0	0	27	26	99	99	99	0	21	42	16.8571	1	1	0	99	#NULL!	#NULL!	#NULL!	#NULL!	0	1	Salazopyrin	Metformin	Ramipril											0	0	0	0	0	0	1	1	1	1	0
B186	0	1	0	1	28	99	99	99	99	99	39	20	99	1	2	1	99	#NULL!	#NULL!	#NULL!	#NULL!	0	1														99	99	99	99	99	99	0	99	99	99	99
B187	3	0	0	0	26	25	1	57	4.67	1	1	73	19.8571	1	1	0	1	2	0	1	0	0	1	Sulfasalazine	Amitriptyline	Citalopram	Lodine SR	Atorvastatin	Bisoprolol	Furosemide	Clopidogrel						0	0	0	0	0	0	1	1	1	1	0
B188	1	0	0	0	30	99	99	99	99	99	5	59	99	1	2	1	99	#NULL!	#NULL!	#NULL!	#NULL!	0	1														99	99	99	99	99	99	0	99	99	99	99
B189	0	0	0	0	30	99	99	99	99	99	16	41	99	1	2	1	99	#NULL!	#NULL!	#NULL!	#NULL!	0	1														99	99	99	99	99	99	0	99	99	99	99
B190	3	0	0	0	29	99	99	99	99	99	10	62	99	1	2	1	99	#NULL!	#NULL!	#NULL!	#NULL!	0	1														99	99	99	99	99	99	0	99	99	99	99
B191	4	0	0	0	21	19	0	34	3.9	99	26	53	22.8571	0	1	0	99	2	0	1	0	1	1	Alendronic acid	Carbocisteine	Sulfasalazine	Capsaicin	Aspirin	Colecalciferol	Irbesartan	Atorvastatin	Ranitidine	Levothyroxine				0	0	0	1	0	1	1	1	1	1	0
B192	2	0	99	0	19	99	99	99	99	99	99	99	99	0	0	0	99	#NULL!	#NULL!	#NULL!	#NULL!	1	1														99	99	99	99	99	99	1	99	99	99	99
B193	2	0	1	1	29	99	99	99	99	99	23	46	99	1	2	1	99	#NULL!	#NULL!	#NULL!	#NULL!	0	1														99	99	99	99	99	99	0	99	99	99	99
B194	1	0	0	0	25	27	1	2	99	1	5	57	21.1429	0	1	0	1	#NULL!	#NULL!	#NULL!	#NULL!	1	1	Methotrexate	Folic acid												0	0	0	0	0	0	1	1	1	1	0
B195	2	1	1	99	99	99	1	51	5.35	1	6	60	99	99	99	99	1	3	0	0	1	#NULL!	1	Methotrexate	Hydroxychloroquine	Humira	Methotrexate	Folic acid	Losartan	Levothyroxine	Adcal-D3						0	0	0	0	0	0	#NULL!	1	0	0	0
B196	1	1	0	0	28	99	99	99	99	99	12	49	99	1	2	1	99	#NULL!	#NULL!	#NULL!	#NULL!	0	1														99	99	99	99	99	99	0	99	99	99	99
B197	2	1	0	0	27	99	1	45	6.09	1	23	44	99	1	1	0	1	3	0	0	1	0	1	Enbrel	Methotrexate	Sulfasalazine	Levothyroxine	Celecoxib	Amitriptyline								0	0	0	0	0	0	1	1	0	0	0
B198	0	1	99	1	29	99	99	99	99	99	12	44	99	1	2	1	99	#NULL!	#NULL!	#NULL!	#NULL!	0	1														99	99	99	99	99	99	0	99	99	99	99
B199	6	1	1	1	20	99	99	99	99	99	20	67	99	0	1	0	99	#NULL!	#NULL!	#NULL!	#NULL!	1	1	Humira	Methotrexate	Folic acid	Aspirin	Bisoprolol									0	0	0	1	0	1	1	1	0	0	0
B200	2	0	0	99	30	99	99	99	99	99	4	61	99	1	2	1	99	#NULL!	#NULL!	#NULL!	#NULL!	0	1														99	99	99	99	99	99	0	99	99	99	99
B201	3	1	0	1	26	24	99	99	99	99	12	59	17	1	1	0	99	#NULL!	#NULL!	#NULL!	#NULL!	0	1	Humira	Methotrexate	Folic acid	Meloxicam										0	0	0	0	0	0	1	1	0	0	0
B202	4	1	0	0	20	23	1	99	99	99	30	47	23.2857	0	1	0	99	#NULL!	#NULL!	#NULL!	#NULL!	1	1	Humira	Methotrexate	Folic acid											0	0	0	0	0	0	1	1	0	0	0
B203	6	1	0	0	25	99	99	99	99	99	20	65	99	0	1	0	99	#NULL!	#NULL!	#NULL!	#NULL!	1	1	Enbrel	Methotrexate	Bendroflumethiazide	Felodipine										0	0	0	0	0	0	1	1	0	0	0
B204	0	0	0	1	24	27	0	22	99	0	1	58	20.8571	0	1	0	0	#NULL!	#NULL!	#NULL!	#NULL!	1	1	Methotrexate	Folic acid	Prednisolone											1	0	0	0	0	0	1	1	1	1	0
B205	5	1	0	0	22	24	99	99	99	0	35	48	17.4286	0	1	0	99	#NULL!	#NULL!	#NULL!	#NULL!	1	1	Enbrel	Leflunomide	Ellipta	Salamol										0	0	0	0	0	0	1	1	0	0	0
B206	5	1	0	0	26	99	1	99	99	1	16	65	99	1	1	0	1	#NULL!	#NULL!	#NULL!	#NULL!	0	1	Enbrel	Methotrexate	Hydroxychloroquine											0	0	0	0	0	0	1	1	0	0	0
B207	1	0	99	1	29	99	99	99	99	99	99	99	99	1	2	1	99	#NULL!	#NULL!	#NULL!	#NULL!	0	1														99	99	99	99	99	99	0	99	99	99	99
B208	2	1	99	1	29	99	99	99	99	99	28	37	99	1	2	1	99	#NULL!	#NULL!	#NULL!	#NULL!	0	1														99	99	99	99	99	99	0	99	99	99	99
B209	3	0	0	0	22	25	0	2	99	0	4	66	16	0	1	0	0	#NULL!	#NULL!	#NULL!	#NULL!	1	1	Methotrexate	Folic acid												0	0	0	0	0	0	1	1	1	1	0
B210	3	1	0	0	24	25	99	99	6.09	1	24	46	17	0	1	0	99	3	0	0	1	1	1	Enbrel	Sulfasalazine	Methotrexate											0	0	0	0	0	0	1	1	0	0	0
B211	5	0	0	0	24	22	0	5	7.2	0	15	68	23.4286	0	1	0	0	3	0	0	1	1	1	Methotrexate	Sulfasalazine	Atorvastatin	Levothyroxine	Amlodipine	Clenil modulite	Fultium-D3							0	0	0	0	0	0	1	1	1	1	0
B212	3	1	0	1	20	25	99	99	99	1	27	46	17.5714	0	1	0	99	#NULL!	#NULL!	#NULL!	#NULL!	1	1	Enbrel	Methotrexate	Lisinopril											0	0	0	0	0	0	1	1	0	0	0
B213	3	1	0	0	23	18	1	99	4.4	1	1	71	17.5714	0	1	0	1	2	0	1	0	1	1	Methotrexate	Enbrel	Atorvastatin	Ramipril										0	0	0	0	0	0	1	1	0	0	0
B214	3	1	0	0	26	30	99	99	99	99	29	44	5.85714	1	1	0	99	#NULL!	#NULL!	#NULL!	#NULL!	0	1	Enbrel	Methotrexate	Arava											0	0	0	0	0	0	1	1	0	0	0
B215	2	1	0	1	27	25	99	63	99	1	24	45	13	1	1	0	99	#NULL!	#NULL!	#NULL!	#NULL!	0	1	Enbrel	Risedronate	Levothyroxine											0	0	0	0	0	0	1	0	2	0	1
B216	3	1	99	99	99	99	99	99	99	99	99	99	99	99	99	99	99	#NULL!	#NULL!	#NULL!	#NULL!	#NULL!	1														99	99	99	99	99	99	#NULL!	99	99	99	99
B217	1	1	1	0	28	99	99	99	99	99	16	45	99	1	2	1	99	#NULL!	#NULL!	#NULL!	#NULL!	0	1														99	99	99	99	99	99	0	99	99	99	99
B218	2	1	1	0	25	25	0	24	4.46	0	4	65	12	0	1	0	0	2	0	1	0	1	1	Enbrel	Methotrexate	Rabeprazole	Duloxetine	Durogesic DTrans patch									0	0	0	0	0	0	1	1	0	0	0
B219	2	1	1	1	26	27	99	20	2.35	99	26	41	14.7143	1	1	0	99	0	0	0	0	0	1	Enbrel	Methotrexate	Folic acid	Etoricoxib	Fostair NEXThaler	Adcal D3								0	0	0	0	0	0	1	1	0	0	0
B220	0	0	0	1	24	28	1	27	2.8	99	1	58	14.8571	0	1	0	99	1	1	0	0	1	1	Leflunomide	Hydroxychloroquine	Levothyroxine	Amitriptyline										0	0	0	0	0	0	1	1	1	1	0
B221	2	1	0	1	25	99	1	9	0.68	99	22	43	99	0	1	0	99	0	0	0	0	1	1	Enbrel	Atorvastatin	Omeprazole	Sulfasalazine										0	0	0	0	0	0	1	1	0	0	0
B222	1	1	0	1	25	27	0	24	6.87	1	45	19	12.4286	0	1	0	1	3	0	0	1	1	1	Enbrel	Methotrexate	Nebivolol	Apixaban	Digoxin	Atorvastatin	Furosemide	Folic acid						0	0	0	0	0	0	1	1	0	0	0
B223	2	1	1	1	29	99	99	99	99	99	13	55	99	1	2	1	99	#NULL!	#NULL!	#NULL!	#NULL!	0	1														99	99	99	99	99	99	0	99	99	99	99
B224	1	0	0	0	24	22	1	55	7.27	1	0	62	14	0	1	0	1	3	0	0	1	1	1	Methotrexate	Folic acid	Atorvastatin	Aspirin										0	0	0	1	0	1	1	1	1	1	0
B225	5	1	0	0	27	23	0	8	6.46	1	14	66	9.57143	1	1	0	1	3	0	0	1	0	1	Humira	Natecal D3	Omeprazole	Atorvastatin	Bendroflumethiazide									0	0	0	0	0	0	1	0	2	0	1
B226	1	1	99	1	29	99	99	99	99	99	11	53	99	1	2	1	99	#NULL!	#NULL!	#NULL!	#NULL!	0	1														99	99	99	99	99	99	0	99	99	99	99
B227	1	1	0	1	25	25	0	17	99	1	12	50	11.4286	0	1	0	1	#NULL!	#NULL!	#NULL!	#NULL!	1	1	Enbrel	Methotrexate	Alendronic acid	Relvar Ellipta										0	0	0	0	0	0	1	1	0	0	0
B228	1	1	0	0	27	25	99	8	3.77	99	13	51	11.5714	1	1	0	99	2	0	1	0	0	1	Enbrel	Methotrexate	Folic acid	Fultium-D3	Alendronic acid	Etoricoxib	Maxitram SR	Dihydrocodeine	Anoro Ellipta	Lansoprazole				0	0	0	0	0	0	1	1	0	0	0
B229	2	0	0	1	29	99	99	99	99	99	3	62	99	1	2	1	99	#NULL!	#NULL!	#NULL!	#NULL!	0	1														99	99	99	99	99	99	0	99	99	99	99
B230	3	1	1	1	27	26	99	99	99	99	41	33	11	1	1	0	99	#NULL!	#NULL!	#NULL!	#NULL!	0	1	Humira													0	0	0	0	0	0	1	0	2	0	1
B231	2	1	0	0	28	28	1	52	6.3	1	31	34	7.85714	1	2	1	1	3	0	0	1	0	1	Enbrel	Adcal-D3	Alendronic acid	Atorvastatin	Beclomethasone	Salbutamol								0	0	0	0	0	0	0	0	2	0	1
B232	0	1	0	1	30	99	99	99	99	99	5	54	99	1	2	1	99	#NULL!	#NULL!	#NULL!	#NULL!	0	1	Enbrel													0	0	0	0	0	0	0	0	2	0	1
B233	1	1	0	0	25	26	1	8	3.93	99	21	43	8	0	1	0	99	2	0	1	0	1	1	Enbrel	Omeprazole	Amitriptyline	Atorvastatin	Calcichew-D3	Pilocarpine								0	0	0	0	0	0	1	0	2	0	1
B234	1	1	0	1	28	99	99	99	99	99	42	18	99	1	2	1	99	#NULL!	#NULL!	#NULL!	#NULL!	0	1														99	99	99	99	99	99	0	99	99	99	99
B235	2	1	0	0	24	27	1	8	99	1	22	45	17.8571	0	1	0	1	#NULL!	#NULL!	#NULL!	#NULL!	1	1	Methotrexate	Enbrel	Folic acid	Adcal-D3										0	0	0	0	0	0	1	1	0	0	0
B236	4	1	1	0	23	25	1	29	99	1	12	64	10.2857	0	1	0	1	#NULL!	#NULL!	#NULL!	#NULL!	1	1	Methotrexate	Enbrel	Aspirin	Atorvastatin	Bisoprolol	Tamsulosin	Folic acid							0	0	0	1	0	1	1	1	0	0	0
B237	2	1	0	1	29	99	99	99	99	99	5	63	99	1	2	1	99	#NULL!	#NULL!	#NULL!	#NULL!	0	1														99	99	99	99	99	99	0	99	99	99	99
B238	0	0	0	1	28	99	99	99	99	99	14	45	99	1	2	1	99	#NULL!	#NULL!	#NULL!	#NULL!	0	1														99	99	99	99	99	99	0	99	99	99	99
B239	0	0	0	1	29	99	1	99	3.35	0	1	57	99	1	2	1	1	2	0	1	0	0	1														99	99	99	99	99	99	0	99	99	99	99
B240	0	0	0	1	26	24	0	3.5	5.86	0	1	55	6.85714	1	1	0	0	3	0	0	1	0	1	Methotrexate	Folic acid												0	0	0	0	0	0	1	1	1	1	0
B241	1	1	1	0	25	99	99	99	99	1	34	30	99	0	1	0	99	#NULL!	#NULL!	#NULL!	#NULL!	1	1	Humira	Methotrexate	Amitriptyline	Maxitram SR	Fluoxene	Lisinopril	Bendroflumethiazide							0	0	0	0	0	0	1	1	0	0	0
B242	0	1	99	1	28	99	99	99	99	99	99	99	99	1	2	1	99	#NULL!	#NULL!	#NULL!	#NULL!	0	1														99	99	99	99	99	99	0	99	99	99	99
B243	1	0	0	0	28	99	99	99	99	99	0	61	99	1	2	1	99	#NULL!	#NULL!	#NULL!	#NULL!	0	1														99	99	99	99	99	99	0	99	99	99	99
B244	3	1	0	0	27	27	99	99	99	99	25	46	7.71429	1	1	0	99	#NULL!	#NULL!	#NULL!	#NULL!	0	1	Humira	Methotrexate	Folic acid	Risedronate sodium	Levothyroxine									0	0	0	0	0	0	1	1	0	0	0
B245	1	0	1	1	29	99	99	99	99	99	10	52	99	1	2	1	99	#NULL!	#NULL!	#NULL!	#NULL!	0	1														99	99	99	99	99	99	0	99	99	99	99
B246	4	0	0	1	27	99	99	99	99	99	4	75	99	1	2	1	99	#NULL!	#NULL!	#NULL!	#NULL!	0	1	Methotrexate													0	0	0	0	0	0	0	1	1	1	0
B247	2	0	0	0	22	21	1	31	4.34	1	7	59	5.85714	0	1	0	1	2	0	1	0	1	1	Methotrexate	Levothyroxine	Imraldi	Hydroxychloroquine										0	0	0	0	0	0	1	1	1	1	0
B248	4	1	0	1	20	23	1	20	6.32	99	13	63	3	0	1	0	99	3	0	0	1	1	1	Methotrexate	Humira	Metformin	Clopidogrel	Ramipril	Pregabalin								0	0	0	0	0	0	1	1	0	0	0
B249	3	1	0	1	29	99	99	99	99	99	13	59	99	1	2	1	99	#NULL!	#NULL!	#NULL!	#NULL!	0	1														99	99	99	99	99	99	0	99	99	99	99
B250	2	0	0	1	25	24	1	40	99	99	0	67	2.57143	0	1	0	99	#NULL!	#NULL!	#NULL!	#NULL!	1	1	Hydroxychloroquine													0	0	0	0	0	0	1	1	1	1	0
B251	1	1	1	1	28	99	99	99	99	99	10	54	99	1	2	1	99	#NULL!	#NULL!	#NULL!	#NULL!	0	1														99	99	99	99	99	99	0	99	99	99	99
B252	1	1	0	1	28	99	99	99	99	99	8	56	99	1	2	1	99	#NULL!	#NULL!	#NULL!	#NULL!	0	1	Methotrexate	Cimzia	Levothryoxine											0	0	0	0	0	0	0	1	0	0	0
B253	3	0	0	1	25	99	99	27	1.92	99	22	48	99	0	1	0	99	0	0	0	0	1	1	Methotrexate	Folic acid	Ventolin	Seretide										0	0	0	0	0	0	1	1	1	1	0
B254	0	0	1	1	27	99	1	21	2.22	99	9	48	99	1	1	0	99	0	0	0	0	0	1	Leflunomide	Levothyroxine	Natecal D3											0	0	0	0	0	0	1	1	1	1	0
B255	3	0	0	1	24	26	1	9	99	99	40	31	5.85714	0	1	0	99	#NULL!	#NULL!	#NULL!	#NULL!	1	1	Methotrexate	Folic acid	Omeprazole	Pregabalin	Doxazosin	Levothyroxine	Levothyroxine							0	0	0	0	0	0	1	1	1	1	0
B256	1	1	1	0	26	29	1	34	2.95	1	26	35	1.71429	1	1	0	1	1	1	0	0	0	1	Humira	Omeprazole	Citalopram	Calceos										0	0	0	0	0	0	1	0	2	0	1
B257	1	0	0	0	21	18	99	99	99	99	47	13	10	0	1	0	99	#NULL!	#NULL!	#NULL!	#NULL!	1	1	Methotrexate	Bisoprolol	Amlodipine	Furosemide	Alendronic acid									0	0	0	0	0	0	1	1	1	1	0
B258	4	0	0	0	26	99	1	5	1.16	0	21	57	99	1	1	0	1	0	0	0	0	0	1	Salazopyrin	Risedronate sodium	Pramipexole	Natecal D3	Tamsulosin/Dutasteride									0	0	0	0	0	0	1	1	1	1	0
B259	3	0	99	0	25	99	99	99	99	99	99	99	99	0	1	0	99	#NULL!	#NULL!	#NULL!	#NULL!	1	1														99	99	99	99	99	99	1	99	99	99	99
B260	2	0	0	1	28	99	99	99	99	99	22	46	99	1	2	1	99	#NULL!	#NULL!	#NULL!	#NULL!	0	1	Methotrexate	Folic acid												0	0	0	0	0	0	0	1	1	1	0
B261	1	1	1	1	28	99	99	99	99	99	15	46	99	1	2	1	99	#NULL!	#NULL!	#NULL!	#NULL!	0	1														99	99	99	99	99	99	0	99	99	99	99
B262	1	1	0	1	28	99	99	99	99	99	15	45	99	1	2	1	99	#NULL!	#NULL!	#NULL!	#NULL!	0	1	Benepali	Methotrexate	Folic acid											0	0	0	0	0	0	0	1	0	0	0
B263	1	1	0	0	27	23	99	16	3.02	1	20	40	1	1	1	0	99	1	1	0	0	0	1	Benepali	Methotrexate	Folic acid	Naproxen	Pregabalin	Lansoprazole	Fultium D3	Fluoxetine						0	1	0	0	0	1	1	1	0	0	0
B264	2	1	99	0	18	99	99	99	99	99	99	99	99	0	0	0	99	#NULL!	#NULL!	#NULL!	#NULL!	1	1														99	99	99	99	99	99	1	99	99	99	99
B265	1	0	0	1	23	27	1	99	99	99	15	45	2	0	1	0	99	#NULL!	#NULL!	#NULL!	#NULL!	1	1	Methotrexate	Hydroxychloroquine												0	0	0	0	0	0	1	1	1	1	0
B266	3	0	0	1	25	99	1	99	3.23	1	11	63	99	0	1	0	1	2	0	1	0	1	1	Sulfasalazine	Methotrexate												0	0	0	0	0	0	1	1	1	1	0
B267	2	0	0	99	99	99	99	99	99	99	5	61	99	99	99	99	99	#NULL!	#NULL!	#NULL!	#NULL!	#NULL!	1														99	99	99	99	99	99	#NULL!	99	99	99	99
B268	2	0	0	1	26	28	99	99	99	1	99	99	1.85714	1	1	0	99	#NULL!	#NULL!	#NULL!	#NULL!	0	1	Methotrexate	Atorvastatin												0	0	0	0	0	0	1	1	1	1	0
B269	0	0	0	1	25	29	0	99	99	1	18	40	2.14286	0	1	0	1	#NULL!	#NULL!	#NULL!	#NULL!	1	1	Methotrexate	Levothyroxine												0	0	0	0	0	0	1	1	1	1	0
B270	2	1	1	1	28	99	99	99	99	99	2	63	99	1	2	1	99	#NULL!	#NULL!	#NULL!	#NULL!	0	1														99	99	99	99	99	99	0	99	99	99	99
B271	4	1	1	0	24	25	99	99	99	99	37	38	5.14286	0	1	0	99	#NULL!	#NULL!	#NULL!	#NULL!	1	1	Enbrel	Calceos	Salbutamol	Clenil Modulite										0	0	0	0	0	0	1	0	2	0	1
B272	1	1	0	1	27	28	99	99	99	1	13	47	12.2857	1	1	0	99	#NULL!	#NULL!	#NULL!	#NULL!	0	1	Enbrel	Aspirin	Atorvastatin	Levothyroxine	Ramipril									0	0	0	1	0	1	1	0	2	0	1
B273	1	1	1	1	30	99	99	99	99	99	1	60	99	1	2	1	99	#NULL!	#NULL!	#NULL!	#NULL!	0	1	Humira													0	0	0	0	0	0	0	0	2	0	1
B274	3	0	0	0	24	25	99	24	99	99	29	44	7.14286	0	1	0	99	#NULL!	#NULL!	#NULL!	#NULL!	1	1	Methotrexate	Folic acid	Atorvastatin	Losartan	Amlodipine	Tamsulosin								0	0	0	0	0	0	1	1	1	1	0
B275	4	1	0	0	18	99	0	5	99	0	20	55	99	0	0	0	0	#NULL!	#NULL!	#NULL!	#NULL!	1	1	Benepali	Aspirin	Amlodipine	Colecalciferol	Lodine SR	Isosorbide mononitrate	Folic acid	Omeprazole	Nebivolol	Metformin	Atorvastatin	Citalopram		0	0	0	1	0	1	1	0	2	0	1
B276	2	1	0	1	29	99	99	99	99	99	99	66	99	1	2	1	99	#NULL!	#NULL!	#NULL!	#NULL!	0	1														99	99	99	99	99	99	0	99	99	99	99
B277	4	0	1	0	26	99	1	32	4.16	99	2	77	99	1	1	0	99	2	0	1	0	0	1	Sulfasalazine	Risedronate	Lansoprazole											0	0	0	0	0	0	1	1	1	1	0
B278	0	1	0	0	20	99	0	99	99	0	27	28	99	0	1	0	0	#NULL!	#NULL!	#NULL!	#NULL!	1	1	Leflunomide	Humira	Ramipril											0	0	0	0	0	0	1	1	0	0	0
B279	2	1	0	1	28	99	1	99	99	1	20	49	99	1	2	1	1	#NULL!	#NULL!	#NULL!	#NULL!	0	1	Humira	Enbrel												0	0	0	0	0	0	0	0	2	0	1
B280	2	0	0	0	28	99	99	99	99	99	2	63	99	1	2	1	99	#NULL!	#NULL!	#NULL!	#NULL!	0	1														99	99	99	99	99	99	0	99	99	99	99
B281	3	1	0	0	21	23	99	6	4.22	99	14	60	1	0	1	0	99	2	0	1	0	1	1	Enbrel	Methotrexate	Apixaban	Bisoprolol	Alendronic acid									0	0	0	0	0	0	1	1	0	0	0
B282	3	1	0	0	23	20	1	99	99	99	15	57	1.42857	0	1	0	99	#NULL!	#NULL!	#NULL!	#NULL!	1	1	Humira	Sulfasalazine	Amitriptyline	Amlodipine	Natecal D3									0	0	0	0	0	0	1	1	0	0	0
B283	4	0	99	0	23	26	99	99	99	99	15	62	1.14286	0	1	0	99	#NULL!	#NULL!	#NULL!	#NULL!	1	1	Methotrexate	Enbrel	Bendroflumethiazide	Irbesartan	Calcichew d3									0	0	0	0	0	0	1	1	1	1	0
B284	2	0	0	1	24	25	0	17	6.44	0	1	64	0.857143	0	1	0	0	3	0	0	1	1	1	Methotrexate													0	0	0	0	0	0	1	1	1	1	0
B285	4	0	0	0	23	25	0	50	99	1	10	67	1	0	1	0	1	#NULL!	#NULL!	#NULL!	#NULL!	1	1	Methotrexate	Folic acid	Bisoprolol	Adcal-D3	Furosemide	Atorvastatin	Losartan	Warfarin						0	0	0	0	0	0	1	1	1	1	0
B286	1	1	1	1	25	24	99	99	99	99	22	38	1.42857	0	1	0	99	#NULL!	#NULL!	#NULL!	#NULL!	1	1	Embrel	Methotrexate	Citalopram	Bendroflumethiazide	Lacidipine	Aspirin								0	0	0	1	0	1	1	1	0	0	0
B287	3	0	1	0	25	25	1	27	99	1	7	63	2	0	1	0	1	#NULL!	#NULL!	#NULL!	#NULL!	1	1	Methotrexate	Amitriptyline	Lorazepam	Propranolol	Maxitram									0	0	0	0	0	0	1	1	1	1	0
B288	3	0	1	1	24	99	99	99	99	99	99	99	99	0	1	0	99	#NULL!	#NULL!	#NULL!	#NULL!	1	1	Methotrexate													0	0	0	0	0	0	1	1	1	1	0
B289	1	0	0	1	26	99	0	20	5.1	0	7	55	99	1	1	0	0	2	0	1	0	0	1	Methotrexate	Hydroxychloroquine	Omeprazole	Lisinopril	Folic acid									0	0	0	0	0	0	1	1	1	1	0
B290	3	1	0	0	24	99	99	12	4.69	99	21	49	99	0	1	0	99	2	0	1	0	1	1	Enbrel	Omeprazole	Adcal-D3	Etoricoxib	Atorvastatin	Forsteo								0	0	0	0	0	0	1	0	2	0	1
B291	4	0	0	0	22	99	0	17	99	1	9	69	99	0	1	0	1	#NULL!	#NULL!	#NULL!	#NULL!	1	1	Methotrexate	Folic acid	Prednisolone	Bendroflumethiazide	Bisoprolol	Alendronic acid	Esomeprazole	Amlodipine						1	0	0	0	0	0	1	1	1	1	0
B292	6	0	0	0	23	99	99	99	99	99	20	65	99	0	1	0	99	#NULL!	#NULL!	#NULL!	#NULL!	1	1	Methotrexate	Enbrel	Folic acid	Risedronate	Atorvastatin	Bisoprolol	Apixaban							0	0	0	0	0	0	1	1	1	1	0
B293	2	0	0	0	29	99	99	99	99	99	28	39	99	1	2	1	99	#NULL!	#NULL!	#NULL!	#NULL!	0	1														99	99	99	99	99	99	0	99	99	99	99
B294	4	0	0	0	26	99	99	99	99	99	20	55	99	1	1	0	99	#NULL!	#NULL!	#NULL!	#NULL!	0	1	Sulfasalazine	Aspirin	Atorvastatin											0	0	0	1	0	1	1	1	1	1	0
S001	3	0	99	0	25	25	0	7	2.52	0	1	70	14.1429	0	1	0	0	0	0	0	0	1	1	methotrexate	Folic Acid	omeprazole	amlodipin										0	0	0	0	0	0	1	1	1	1	0
S002	1	0	99	0	22	23	1	2	1.75	1	1	60	3	0	1	0	1	0	0	0	0	1	1	methotrexate	adcal	folic acid											0	0	0	0	0	0	1	1	1	1	0
S003	2	0	99	1	29	99	1	7	1.5	1	1	66	99	1	2	1	1	0	0	0	0	0	1	methotrexate	hydroxycloroquine	folic acid											0	0	0	0	0	0	0	1	1	1	0
S004	5	0	99	0	28	99	0	21	2.36	0	2	82	99	1	2	1	0	0	0	0	0	0	1	methotrexate	folic acid	statin	ramipril	adcal	omeprazole	warfarin							0	0	0	0	0	0	0	1	1	1	0
S005	2	0	99	1	29	99	0	5	1.81	0	0	65	99	1	2	1	0	0	0	0	0	0	1	methotrexate	folic acid	atorvastatin	ceterizine										0	0	0	0	0	0	0	1	1	1	0
S006	3	0	99	0	29	99	0	19	6.74	0	1	73	99	1	2	1	0	3	0	0	1	0	1	methotrexate	aspirin	prednisolone	folic acid	omeprazole	steroid injection								1	0	0	1	0	1	0	1	1	1	0
S007	2	1	99	1	27	99	99	15	3.15	1	4	62	99	1	1	0	99	1	1	0	0	0	1	benepali													0	0	0	0	0	0	1	0	2	0	1
S008	0	1	99	0	26	24	1	20	99	1	3	52	14.8571	1	1	0	1	#NULL!	#NULL!	#NULL!	#NULL!	0	1	amplodipin	simvastatin	omeprazole	co-dydramol	benepali									0	0	0	0	0	0	1	0	2	0	1
S009	6	0	99	0	20	21	1	46	3.6	1	99	99	3.28571	0	1	0	1	2	0	1	0	1	1	methotrexate	aspirin	folic acid											0	0	0	1	0	1	1	1	1	1	0
S010	6	0	99	0	19	26	1	34	3.71	1	2	83	3.14286	0	0	0	1	2	0	1	0	1	1	indapamide	amlodipine	losartan	omeprazole	warfarin	sulfasalazine								0	0	0	0	0	0	1	1	1	1	0
S011	0	1	99	0	27	99	1	12	1.36	1	99	99	99	1	1	0	1	0	0	0	0	0	1	adalimumab	cerebrex	sulfasalazine											0	0	0	0	0	0	1	1	0	0	0
S012	3	1	99	0	28	99	1	7	4.91	1	9	61	99	1	2	1	1	2	0	1	0	0	1	methotrexate	etanacept	folic acid	vitamin K2	co-enzyme Q10	beta-glucen	vitamin D							0	0	0	0	0	0	0	1	0	0	0
S013	1	0	99	1	29	99	99	4	3.47	0	18	46	99	1	2	1	99	2	0	1	0	0	1	methotrexate	sulfasalazine	folic acid											0	0	0	0	0	0	0	1	1	1	0
S014	2	0	99	0	25	99	1	23	4.56	1	6	59	99	0	1	0	1	2	0	1	0	1	1	methotrexate	hydroxycloroquine	folic acid											0	0	0	0	0	0	1	1	1	1	0
S015	4	0	99	1	28	99	0	16	3.93	0	0	75	99	1	2	1	0	2	0	1	0	0	1	methotrexate	candesartan	folic acid											0	0	0	0	0	0	0	1	1	1	0
S016	2	0	99	1	29	99	99	10	3.34	0	14	53	99	1	2	1	99	2	0	1	0	0	1	sulfasalazine													0	0	0	0	0	0	0	1	1	1	0
S017	3	0	99	0	25	99	1	7	1.79	1	6	64	99	0	1	0	1	0	0	0	0	1	1	methotrexate	leflunomide	folic acid											0	0	0	0	0	0	1	1	1	1	0
S018	1	0	99	0	28	99	1	13	5.79	1	1	62	99	1	2	1	1	3	0	0	1	0	1	methotrexate	co-codomol	paracetamol	certaline	amitriptyline	folic acid	meloxicam							0	0	0	0	0	0	0	1	1	1	0
S019	2	88	99	1	28	99	1	5	3.08	1	15	50	99	1	2	1	1	1	1	0	0	0	#NULL!	rituximab													0	0	0	0	0	0	0	#NULL!	#NULL!	0	0
S020	0	0	99	0	26	27	0	7	4.01	0	0	57	5	1	1	0	0	2	0	1	0	0	1	sulfasalazine	lansoprazole	losartan											0	0	0	0	0	0	1	1	1	1	0
S021	2	1	99	0	26	26	99	8	4.31	99	53	14	2.14286	1	1	0	99	2	0	1	0	0	1	etanercept	adcal-D3	alendronic acid	omeprazole	aspirin	bisoprolol	bromide							0	0	0	1	0	1	1	0	2	0	1
S022	3	0	99	0	27	26	1	33	2.73	1	2	72	6	1	1	0	1	1	1	0	0	0	1	methotrexate	folic acid												0	0	0	0	0	0	1	1	1	1	0
S023	0	88	99	0	29	99	1	7	5.24	1	15	44	99	1	2	1	1	3	0	0	1	0	#NULL!	abatacept	methotrexate	folic acid	lisinopril	tamsulosin	cetirizine								0	0	0	0	0	0	0	1	#NULL!	0	0
S024	0	88	99	1	29	99	99	4	3.75	1	21	38	99	1	2	1	99	2	0	1	0	0	#NULL!	sulfasalazine	meloxicam	rituximab											0	0	0	0	0	0	0	1	#NULL!	0	0
S025	0	1	99	1	23	99	1	30	5.09	1	3	53	99	0	1	0	1	2	0	1	0	1	1	methotrexate	certolizumab	baracitinib	folic acid	calceos	omeprazole	prednisolone	zapain	risedronate sodium					1	0	0	0	0	0	1	1	0	0	0
S026	3	88	99	0	20	22	99	2	2.55	1	99	99	5.42857	0	1	0	99	0	0	0	0	1	#NULL!	rituximab	amitriptyline	beconase	cetirizine	hypromellose eye drops	MTX	lansoprazole	morphine sulfate	naratriptan	solifenacin				0	0	0	0	0	0	1	#NULL!	#NULL!	0	0
S027	3	0	99	1	28	99	99	54	2.78	1	99	99	99	1	2	1	99	1	1	0	0	0	1	methotrexate	folic acid	amiloride	ramipril	simvastatin									0	0	0	0	0	0	0	1	1	1	0
S028	1	0	99	1	26	99	99	7	99	1	11	51	99	1	1	0	99	#NULL!	#NULL!	#NULL!	#NULL!	0	1	methotrexate	folic acid	hydroxycloroquine											0	0	0	0	0	0	1	1	1	1	0
S029	2	0	99	1	25	99	1	37	3.1	1	4	62	99	0	1	0	1	1	1	0	0	1	1	hydroxycloroquine	bisoprolol												0	0	0	0	0	0	1	1	1	1	0
S030	2	0	99	0	28	99	1	43	4.88	1	29	39	99	1	2	1	1	2	0	1	0	0	1	methotrexate	meloxicam	ramipril	vitamin D	amitriptyline									0	0	0	0	0	0	0	1	1	1	0
S031	3	1	99	0	25	99	1	9	3.89	1	5	68	99	0	1	0	1	2	0	1	0	1	1	etanercept	sulfasalazine	bisoprolol											0	0	0	0	0	0	1	1	0	0	0
S032	0	0	99	0	28	99	99	2	1.96	0	2	56	99	1	2	1	99	0	0	0	0	0	1	methotrexate	hydroxychloroquine												0	0	0	0	0	0	0	1	1	1	0
S033	4	0	99	0	24	21	0	26	3.35	0	2	75	1	0	1	0	0	2	0	1	0	1	1	methotrexate	folic acid	aspirin	insulin										0	0	0	1	0	1	1	1	1	1	0
S034	0	0	99	0	26	99	1	9	5.18	1	16	43	99	1	1	0	1	3	0	0	1	0	1	salbutamol	sulfasalazine	methotrexate	folic acid	naproxen									0	1	0	0	0	1	1	1	1	1	0
S035	1	0	99	0	19	24	1	7	3.49	1	4	59	1.85714	0	0	0	1	2	0	1	0	1	1	methotrexate	hydroxycloroquine	folic acid											0	0	0	0	0	0	1	1	1	1	0
S036	4	0	99	0	24	30	1	22	2.34	1	7	71	11.1429	0	1	0	1	0	0	0	0	1	1	methotrexate	ramipril	linagliptin	metforming	folic acid	diffundox								0	0	0	0	0	0	1	1	1	1	0
S037	2	0	99	0	24	99	1	18	3.55	1	7	58	99	0	1	0	1	2	0	1	0	1	1	methotrexate	folic acid	citalopram	omeprazole	co-codamol	dermol shower gel	dermol cream	oilatum shampoo						0	0	0	0	0	0	1	1	1	1	0
S038	1	0	99	0	27	24	1	16	2.76	1	6	56	11.2857	1	1	0	1	1	1	0	0	0	1	methotrexate	sulfasalazine	folic acid	vitamin D	mirtazapine									0	0	0	0	0	0	1	1	1	1	0
S039	5	0	99	1	25	24	0	2	0.63	0	1	80	11.8571	0	1	0	0	0	0	0	0	1	1	methotrexate	folic acid	metformin											0	0	0	0	0	0	1	1	1	1	0
S040	3	0	99	0	19	21	1	35	5.73	1	4	69	13.5714	0	0	0	1	3	0	0	1	1	1	methotrexate	bisoprolol	omeprazole	ramipril	simvastatin	alendronic acid	folic acid	adcal-D3						0	0	0	0	0	0	1	1	1	1	0
S041	5	0	99	0	26	25	1	5	99	1	2	78	6.28571	1	1	0	1	#NULL!	#NULL!	#NULL!	#NULL!	0	1	methotrexate	folic acid	lansoprazole											0	0	0	0	0	0	1	1	1	1	0
S042	4	0	99	0	26	99	99	25	4.1	1	10	67	99	1	1	0	99	2	0	1	0	0	1	methotrexate	folic acid	alendronic acid	loperamide										0	0	0	0	0	0	1	1	1	1	0
S043	2	0	99	0	24	99	0	2	0.77	1	0	67	99	0	1	0	1	0	0	0	0	1	1	methotrexate	folic acid	allopurinol	atorvastatin	bisoprolol	furosemide	lansoprazole	ramipril						0	0	0	0	0	0	1	1	1	1	0
S044	2	0	99	0	30	99	99	4	3.26	99	25	40	99	1	2	1	99	2	0	1	0	0	1	methotrexate	ameprozole	neproxine	tremodole	bisoprolole	bendfluorozide	candersitine	amitriptyline	statine					0	1	0	0	0	1	0	1	1	1	0
S045	2	0	99	1	27	99	99	5	3.42	99	31	37	99	1	1	0	99	2	0	1	0	0	1	methotrexate													0	0	0	0	0	0	1	1	1	1	0
S046	1	0	99	1	28	99	1	4	2.92	1	0	60	99	1	2	1	1	1	1	0	0	0	1	methotrexate													0	0	0	0	0	0	0	1	1	1	0
S047	5	0	99	0	22	23	1	35	3.46	1	1	83	2.28571	0	1	0	1	2	0	1	0	1	1	methotrexate	folic acid	rivaroxaban	ramipril	epierenone	simvastatin	lansoprzole							0	0	0	0	0	0	1	1	1	1	0
S048	3	0	99	0	30	99	0	5	2.34	1	4	70	99	1	2	1	1	0	0	0	0	0	1	methotrexate	calcium	folic acid											0	0	0	0	0	0	0	1	1	1	0
S049	1	0	99	1	30	99	0	1	1.21	1	1	59	99	1	2	1	1	0	0	0	0	0	1	methotrexate	hydroxycloroquine	omeprazole	folic acid										0	0	0	0	0	0	0	1	1	1	0
S050	3	0	99	1	28	99	0	2	1.57	1	1	69	99	1	2	1	1	0	0	0	0	0	1	methotrexate	folic acid	hydroxycloroquine	tamsulosin										0	0	0	0	0	0	0	1	1	1	0
S051	1	0	99	0	29	99	0	22	2.66	1	99	99	99	1	2	1	1	1	1	0	0	0	1	methotrexate	ranitidine	rivaroxaban	amlodipine	sidenafil	candesartan	atorvastatin							0	0	0	0	0	0	0	1	1	1	0
S052	2	0	99	0	27	99	99	39	2.87	1	17	48	99	1	1	0	99	1	1	0	0	0	1	methotrexate	sulfasalazine	folic acid											0	0	0	0	0	0	1	1	1	1	0
S053	0	0	99	1	27	99	0	2	1.45	0	2	53	99	1	1	0	0	0	0	0	0	0	1	methotrexate	hydroxycloroquine	folic acid	allopurinol	aspirin	atorvastatin	lisinopril							0	0	0	1	0	1	1	1	1	1	0
S054	1	0	99	0	29	99	1	16	6.04	0	1	61	99	1	2	1	1	3	0	0	1	0	1	methotrexate	hydroxycloroquine												0	0	0	0	0	0	0	1	1	1	0
S055	0	0	99	0	25	22	1	4	1.75	0	3	52	1	0	1	0	1	0	0	0	0	1	1	methotrexate	folic acid	hydroxycloroquine	duffondux										0	0	0	0	0	0	1	1	1	1	0
S056	0	88	99	1	30	99	99	18	5.03	99	9	47	99	1	2	1	99	2	0	1	0	0	#NULL!	methotrexate	baricitinib	folic acid											0	0	0	0	0	0	0	1	#NULL!	0	0
S057	4	1	99	1	21	99	99	5	4.73	99	19	58	99	0	1	0	99	2	0	1	0	1	1	methotrexate	adalimumab	folic acid											0	0	0	0	0	0	1	1	0	0	0
S058	2	0	99	0	27	26	0	26	3.95	1	1	66	11.1429	1	1	0	1	2	0	1	0	0	1	methotrexate	folic acid	hydroxycloroquine	ramipril	simvastatin	bendroflumethiazide								0	0	0	0	0	0	1	1	1	1	0
S059	3	88	99	0	27	24	0	99	5.9	99	27	45	2.14286	1	1	0	99	3	0	0	1	0	#NULL!	methotrexate	rituximab												0	0	0	0	0	0	1	1	#NULL!	0	0
S060	0	0	99	1	27	28	1	17	2.45	0	15	42	3.28571	1	1	0	1	0	0	0	0	0	1	methotrexate	alendronic acid	vitamin D	folic acid										0	0	0	0	0	0	1	1	1	1	0
S061	2	0	99	0	28	30	0	11	3.29	0	3	62	13.7143	1	2	1	0	2	0	1	0	0	1	methotrexate	vitamin D	folic acid	naproxin	ameprazole									0	1	0	0	0	1	0	1	1	1	0
S062	2	0	99	0	26	29	0	13	1.94	0	0	66	11.4286	1	1	0	0	0	0	0	0	0	1	methotrexate	folic acid												0	0	0	0	0	0	1	1	1	1	0
S063	0	1	99	1	22	99	0	36	5.65	1	13	42	99	0	1	0	1	3	0	0	1	1	1	Adalimumab	Methotrexate	Steroid											0	0	0	0	0	0	1	1	0	0	0
S064	3	88	99	0	26	99	1	20	5.02	1	9	64	99	1	1	0	1	2	0	1	0	0	#NULL!	Tocilizumab	Alendronic acid	Lamotrigine	Omeprazole	Cal-D3									0	0	0	0	0	0	1	#NULL!	#NULL!	0	0
S065	1	88	99	1	29	99	1	44	4.87	0	5	58	99	1	2	1	1	2	0	1	0	0	#NULL!	Methotrexate	Abatacept	Omeprazole	Paracetamol	Ramipril									0	0	0	0	0	0	0	1	#NULL!	0	0
S066	0	1	99	0	21	99	1	16	7.01	1	2	53	99	0	1	0	1	3	0	0	1	1	1	Etanercept	Hydroxychloroquine	Sulfasalazine	Salazopyrin										0	0	0	0	0	0	1	1	0	0	0
S067	1	88	99	0	30	99	0	25	2.68	1	99	99	99	1	2	1	1	1	1	0	0	0	#NULL!	Baricitinib													0	0	0	0	0	0	0	#NULL!	#NULL!	0	0
S068	1	0	99	0	28	99	99	25	4.24	1	10	50	99	1	2	1	99	2	0	1	0	0	1	Methotrexate	Sulfasalazine	Hydroxychloroquine	Folic acid										0	0	0	0	0	0	0	1	1	1	0
S069	0	0	99	0	24	99	1	11	2.87	1	5	54	99	0	1	0	1	1	1	0	0	1	1	Sulfasalazine													0	0	0	0	0	0	1	1	1	1	0
S070	3	0	99	1	27	26	0	5	1.25	0	10	61	1.14286	1	1	0	0	0	0	0	0	0	1	thyroxine	methotrexate	folic acid											0	0	0	0	0	0	1	1	1	1	0
S071	3	0	99	0	26	25	99	5	1.27	99	13	61	9.57143	1	1	0	99	0	0	0	0	0	1	Methotrexate	Simvastatin	Folic acid	Naproxen	Omeprazole									0	1	0	0	0	1	1	1	1	1	0
S072	0	0	99	0	29	99	1	5	1.27	1	0	55	99	1	2	1	1	0	0	0	0	0	1	Methotrexate	Ibuprofen	Saprin	Folic acid										0	0	1	0	0	1	0	1	1	1	0
S073	2	0	99	0	28	99	1	22	3.23	1	7	59	99	1	2	1	1	2	0	1	0	0	1	Methotrexate	Folic acid	Levothyroxine	Atorvastatin	Sertraline	Omeprazole								0	0	0	0	0	0	0	1	1	1	0
S074	1	0	99	1	30	99	0	10	99	0	99	99	99	1	2	1	0	#NULL!	#NULL!	#NULL!	#NULL!	0	1	Methotrexate	Folic acid												0	0	0	0	0	0	0	1	1	1	0
S075	4	1	99	0	25	24	1	25	3.8	1	13	62	6.28571	0	1	0	1	2	0	1	0	1	1	methotrexate	benepali	folic acid	omeprazole	meloxicam	propranolol								0	0	0	0	0	0	1	1	0	0	0
S076	1	0	99	0	26	24	1	14	3.83	1	1	59	3.28571	1	1	0	1	2	0	1	0	0	1	methotrexate	folic acid												0	0	0	0	0	0	1	1	1	1	0
S077	3	1	99	0	26	28	1	11	2.68	1	99	99	11.4286	1	1	0	1	1	1	0	0	0	1	methotrexate	etanercept	citilopram	ramipril	lercanidine	atorvastatin								0	0	0	0	0	0	1	1	0	0	0
S078	1	0	99	0	23	21	0	14	4.45	1	11	49	3	0	1	0	1	2	0	1	0	1	1	methotrexate	folic acid	naproxen	lansoprazol										0	1	0	0	0	1	1	1	1	1	0
S079	3	1	99	0	23	26	1	89	7.62	1	99	99	4.14286	0	1	0	1	3	0	0	1	1	1	etanercept	denosumab												0	0	0	0	0	0	1	0	2	0	1
S080	0	88	99	0	26	99	1	7	3.05	99	99	99	99	1	1	0	99	1	1	0	0	0	#NULL!	Rituximab	Methotrexate	Folic acid											0	0	0	0	0	0	1	1	#NULL!	0	0
S081	5	1	99	0	22	23	1	2	3.12	1	99	99	4.42857	0	1	0	1	1	1	0	0	1	1	methotrexate	adalimumab	folic acid											0	0	0	0	0	0	1	1	0	0	0
S082	5	0	99	1	27	99	1	8	2.8	1	16	66	99	1	1	0	1	1	1	0	0	0	1	Sulfasalazine	Methotrexate												0	0	0	0	0	0	1	1	1	1	0
S083	1	0	99	1	29	99	1	36	4.5	1	21	41	99	1	2	1	1	2	0	1	0	0	1	Hydroxychloroquine	Leflunomide	Omeprazole											0	0	0	0	0	0	0	1	1	1	0
S084	3	1	99	1	12	99	99	11	4.03	99	99	99	99	0	0	0	99	2	0	1	0	1	1	Methotrexate	Infliximab												0	0	0	0	0	0	1	1	0	0	0
S085	4	0	99	1	22	20	1	22	4.58	1	2	75	1.42857	0	1	0	1	2	0	1	0	1	1	methotrexate	hydroxycloroquine	folic acid											0	0	0	0	0	0	1	1	1	1	0
S086	2	88	99	0	30	99	1	5	2.91	99	30	35	99	1	2	1	99	1	1	0	0	0	#NULL!	Rituximab	Methotrexate	Meloxicam	Omeprazole	Folic acid	Zapain								0	0	0	0	0	0	0	1	#NULL!	0	0
S087	3	1	99	0	23	99	1	5	4.27	1	5	69	99	0	1	0	1	2	0	1	0	1	1	Methotrexate	Etanercept												0	0	0	0	0	0	1	1	0	0	0
S088	5	0	99	0	21	19	1	11	7.01	1	1	82	9.71429	0	1	0	1	3	0	0	1	1	1	sulfazaline	naproxen	adcal-D3	fubogel orange	simvastatin	fluoxetine	salbutomol	clenil modulite	lansoprazole	alendronic acid	6 sumatriptan	granberry forte extra strength	apple cider venigar supplement	0	1	0	0	0	1	1	1	1	1	0
S089	5	88	99	0	27	22	1	122	5.3	99	99	99	1.71429	1	1	0	99	3	0	0	1	0	#NULL!	methotrexate	rituximab	folic acid	alendronic acid										0	0	0	0	0	0	1	1	#NULL!	0	0
S090	0	1	99	1	26	26	99	7	2.58	1	99	99	7	1	1	0	99	0	0	0	0	0	1	methotrexate	golimumab	folic acid											0	0	0	0	0	0	1	1	0	0	0
S091	3	1	99	0	17	99	99	5	1.54	99	99	99	99	0	0	0	99	0	0	0	0	1	1	Adalimumab	Folic acid	Methotrexate											0	0	0	0	0	0	1	1	0	0	0
S092	0	0	99	0	29	99	99	38	3.23	1	18	37	99	1	2	1	99	2	0	1	0	0	1	Sulfasalazine	Methotrexate	Folic acid	Bendroflumethiazide	Candesartan	Citalopram	Omeprazole	Sanatogen A-Z Complete						0	0	0	0	0	0	0	1	1	1	0
S093	4	0	99	1	25	25	99	38	3.23	1	99	99	7.85714	0	1	0	99	2	0	1	0	1	1	methotrexate													0	0	0	0	0	0	1	1	1	1	0
S094	5	0	99	0	25	27	0	2	4.55	0	3	81	5.14286	0	1	0	0	2	0	1	0	1	1	methotrexate	sulfasalazine	hydroxycloroquine											0	0	0	0	0	0	1	1	1	1	0
S095	2	88	99	1	27	99	0	4	1.4	0	3	66	99	1	1	0	0	0	0	0	0	0	#NULL!	Baricitinib	Denosumab												0	0	0	0	0	0	1	#NULL!	#NULL!	0	0
S096	4	1	99	0	30	99	1	7	1.79	99	15	61	99	1	2	1	99	0	0	0	0	0	1	Methotrexate	Infliximab	Folic acid											0	0	0	0	0	0	0	1	0	0	0
S097	4	1	99	1	26	26	1	20	2.59	1	38	41	6.85714	1	1	0	1	0	0	0	0	0	1	methotrexate	humira	aspirin	bisoprolol	calcichew	candesartan	folic acid	simvastatin	hylo forte					0	0	0	1	0	1	1	1	0	0	0
S098	3	0	99	0	24	99	1	14	2.27	1	23	51	99	0	1	0	1	0	0	0	0	1	1	Methotrexate	Amitriptyline	Dihydrocodeine	Folic acid	Nimodipine	Omeprazole	Quinine							0	0	0	0	0	0	1	1	1	1	0
S099	6	1	99	0	25	99	1	4	3.36	0	99	99	99	0	1	0	1	2	0	1	0	1	1	Etanercept													0	0	0	0	0	0	1	0	2	0	1
S100	2	88	99	0	30	99	1	5	2.12	1	17	48	99	1	2	1	1	0	0	0	0	0	#NULL!	Abatecept	Methotrexate	Folic acid											0	0	0	0	0	0	0	1	#NULL!	0	0
S101	1	88	99	0	27	99	99	60	3.25	1	6	57	99	1	1	0	99	2	0	1	0	0	#NULL!	Methotrexate	Folic acid	Rituximab											0	0	0	0	0	0	1	1	#NULL!	0	0
S102	0	88	99	0	30	99	0	9	1.68	99	14	42	99	1	2	1	99	0	0	0	0	0	#NULL!	Abatacept													0	0	0	0	0	0	0	#NULL!	#NULL!	0	0
S103	4	88	99	0	24	99	1	14	2.78	1	3	74	99	0	1	0	1	1	1	0	0	1	#NULL!	Methotrexate	Folic acid	Alendronic acid	Rituximab										0	0	0	0	0	0	1	1	#NULL!	0	0
S104	2	0	99	0	28	27	1	12	99	1	5	62	8	1	2	1	1	#NULL!	#NULL!	#NULL!	#NULL!	0	1	hydroxycloroquine	methotrexate	folic acid	ramipril										0	0	0	0	0	0	0	1	1	1	0
S105	2	0	99	0	23	99	1	38	3.26	1	0	65	99	0	1	0	1	2	0	1	0	1	1	Methotrexate	Folic acid												0	0	0	0	0	0	1	1	1	1	0
S106	3	0	99	0	25	25	1	90	99	0	0	72	14.2857	0	1	0	1	#NULL!	#NULL!	#NULL!	#NULL!	1	1	methotrexate	folic acid	atorvastatin	bisoprotol	eplerenone	furosemide	lozartan	warfarin						0	0	0	0	0	0	1	1	1	1	0
S107	6	0	99	0	25	99	0	29	5.35	0	1	84	99	0	1	0	0	3	0	0	1	1	1	Methotrexate	Folic acid												0	0	0	0	0	0	1	1	1	1	0
S108	5	88	99	1	27	99	1	11	3.05	0	5	75	99	1	1	0	1	1	1	0	0	0	#NULL!	Methotrexate	Warfarin	Paracetamol	Folic acid	Abatacept	Bisoprolol	Digoxin							0	0	0	0	0	0	1	1	#NULL!	0	0
S109	0	1	99	0	29	99	1	4	1.25	1	17	40	99	1	2	1	1	0	0	0	0	0	1	Golimumab													0	0	0	0	0	0	0	0	2	0	1
S110	2	88	99	0	23	99	1	7	1.8	1	16	50	99	0	1	0	1	0	0	0	0	1	#NULL!	Methotrexate	Rituximab												0	0	0	0	0	0	1	1	#NULL!	0	0
S111	3	0	99	0	23	99	99	28	3.83	1	4	70	99	0	1	0	99	2	0	1	0	1	1	Methotrexate	Folic acid	Candesartan											0	0	0	0	0	0	1	1	1	1	0
S112	0	0	99	0	26	29	0	21	3.63	0	2	54	8	1	1	0	0	2	0	1	0	0	1	methotrexate	folic acid	fexafenadine	serotide	ventoline	hydroxychloroquine								0	0	0	0	0	0	1	1	1	1	0
S113	3	0	99	1	25	24	1	2	0.77	1	1	71	8.28571	0	1	0	1	0	0	0	0	1	1	sulfazalazine	vensir	mirtazapine	adcal	alendronic acid	drodomol								0	0	0	0	0	0	1	1	1	1	0
S114	0	0	99	0	28	99	1	7	2.76	1	0	55	99	1	2	1	1	1	1	0	0	0	1	Methotrexate	Steroid	Folic acid											0	0	0	0	0	0	0	1	1	1	0
S115	2	0	99	0	27	99	1	14	2.35	0	99	99	99	1	1	0	1	0	0	0	0	0	1	Sulfasalazine	Hydroxychloroquine	Prednisolone	Rifinah										1	0	0	0	0	0	1	1	1	1	0
S116	6	0	99	0	26	24	99	12	1.97	99	73	12	9	1	1	0	99	0	0	0	0	0	1	methotrexate	folic acid	adizem-sr	amitriptyline	atorvastatine	beclometasone	calcichew	lanzoprazole	ramipril					0	0	0	0	0	0	1	1	1	1	0
S117	1	0	99	1	29	99	1	25	2.68	1	8	55	99	1	2	1	1	1	1	0	0	0	1	Methotrexate	Folic acid	Lotemax											0	0	0	0	0	0	0	1	1	1	0
S118	3	0	99	0	13	99	99	14	2.9	1	7	64	99	0	0	0	99	1	1	0	0	1	1	Methotexate	Sulfasalazine	Folic acid	Omeprazole										0	0	0	0	0	0	1	1	1	1	0
S119	1	0	99	1	29	99	1	33	2.08	1	2	58	99	1	2	1	1	0	0	0	0	0	1	Methotrexate	Hydroxychloroquine	Folic acid											0	0	0	0	0	0	0	1	1	1	0
S120	1	88	99	0	27	99	0	8	2.26	1	99	99	99	1	1	0	1	0	0	0	0	0	#NULL!	Rituximab	Methotrexate	Folic acid											0	0	0	0	0	0	1	1	#NULL!	0	0
S121	3	88	99	0	27	99	1	5	1.87	1	17	56	99	1	1	0	1	0	0	0	0	0	#NULL!	Rituximab													0	0	0	0	0	0	1	#NULL!	#NULL!	0	0
S122	0	88	99	0	24	99	0	37	6.02	1	17	40	99	0	1	0	1	3	0	0	1	1	#NULL!	Celebrex	Co-dydramol	Folic acid	Calcichew D3	Tocilizumab									0	0	0	0	0	0	1	#NULL!	#NULL!	0	0
S123	2	1	99	0	25	22	1	29	5.82	1	14	51	10.1429	0	1	0	1	3	0	0	1	1	1	etanercept	methotrexate	sulfasalazine	tramodol	folic acid									0	0	0	0	0	0	1	1	0	0	0
S124	2	1	99	0	27	25	0	17	1.77	1	16	51	12.8571	1	1	0	1	0	0	0	0	0	1	Etanercept	leflunomide	simvastatin	tramadol	paracetamol	amplodipine								0	0	0	0	0	0	1	1	0	0	0
S125	2	0	99	0	29	99	0	6	2.27	0	2	65	99	1	2	1	0	0	0	0	0	0	1	Methotrexate	Hydroxychloroquine	Folic acid	Atorvastatin										0	0	0	0	0	0	0	1	1	1	0
S126	4	0	99	0	20	21	1	27	2.89	1	4	75	9.71429	0	1	0	1	1	1	0	0	1	1	methotrexate	folic acid	sulfasalazine	Hydroxychloroquine										0	0	0	0	0	0	1	1	1	1	0
S127	2	0	99	0	29	99	0	8	2.96	0	1	65	99	1	2	1	0	1	1	0	0	0	1	Methotrexate	Prednisolone	Bisoprolol	Folic acid										1	0	0	0	0	0	0	1	1	1	0
S128	1	0	99	0	30	99	1	35	3.96	1	5	57	99	1	2	1	1	2	0	1	0	0	1	Methotrexate	Hydroxychloroquine	Folic acid	Leflunomide										0	0	0	0	0	0	0	1	1	1	0
S129	2	88	99	1	30	99	1	9	1.68	0	5	61	99	1	2	1	1	0	0	0	0	0	#NULL!	Baricitinib	Hydroxychloroquine												0	0	0	0	0	0	0	1	#NULL!	0	0
S130	2	1	1	0	30	99	1	21	2.97	1	43	22	99	1	2	1	1	1	1	0	0	0	1	Infliximab	Methotrexate	Folic acid											0	0	0	0	0	0	0	1	0	0	0
S131	2	88	1	0	25	99	0	11	3.89	1	17	51	99	0	1	0	1	2	0	1	0	1	#NULL!	Methotrexate	Folic acid	Rituximab	Prednisolone	Leflunomide									1	0	0	0	0	0	1	1	#NULL!	0	0
S132	1	88	0	0	28	99	1	99	6.52	1	15	46	99	1	2	1	1	3	0	0	1	0	#NULL!	Sulfasalazine	Rituximab	Amlodipine	Omeprazole	Pravastatin	Salazopyrin								0	0	0	0	0	0	0	1	#NULL!	0	0
S133	0	88	1	0	29	99	1	70	6.52	1	10	48	99	1	2	1	1	3	0	0	1	0	#NULL!	Rituximab	Sulfasalazine												0	0	0	0	0	0	0	1	#NULL!	0	0
S134	3	88	1	1	27	99	1	4	3	1	20	50	99	1	1	0	1	1	1	0	0	0	#NULL!	Methotrexate	Rituximab	Folic acid	Cetirizine	Tamsulosin									0	0	0	0	0	0	1	1	#NULL!	0	0
S135	3	0	0	1	26	25	1	104	4.39	1	1	71	9.28571	1	1	0	1	2	0	1	0	0	1	methotrexate	hydroxycloroquine	folic acid	thyroxin	omeprazole	vitamin D								0	0	0	0	0	0	1	1	1	1	0
S136	2	88	1	1	28	99	99	2	2.26	99	32	35	99	1	2	1	99	0	0	0	0	0	#NULL!	Methotrexate	Naproxen	Folic acid	Ramipril										0	1	0	0	0	1	0	1	#NULL!	0	0
S137	2	1	1	1	25	27	0	25	4.83	99	16	51	9.28571	0	1	0	99	2	0	1	0	1	1	methotrexate	infliximab	folic acid	vitamin D	gabapentin	denosumab	B12	lanzoprazole	sertalin	tramadole	atorvastatin			0	0	0	0	0	0	1	1	0	0	0
S138	0	0	0	0	30	99	1	5	4.16	1	5	52	99	1	2	1	1	2	0	1	0	0	1	Methotrexate	Folic acid	Hydroxychloroquine	Sulfasalazine	Omeprazole	Naproxen								0	1	0	0	0	1	0	1	1	1	0
S139	2	1	1	0	30	99	99	10	3.97	99	14	51	99	1	2	1	99	2	0	1	0	0	1	Benepali	Methotrexate	Folic acid											0	0	0	0	0	0	0	1	0	0	0
S140	0	1	0	0	27	99	1	33	4.3	1	27	32	99	1	1	0	1	2	0	1	0	0	1	Etanercept	Naproxen	Lansoprazole											0	1	0	0	0	1	1	0	2	0	1
S141	0	0	1	1	26	23	1	18	3.29	1	3	56	10	1	1	0	1	2	0	1	0	0	1	methotrexate	ameprazole	hydroxycloroquine	folic acid	paracetamol	pregabalin	adcal							0	0	0	0	0	0	1	1	1	1	0
S142	1	0	99	0	21	26	1	22	3.55	0	2	58	10.2857	0	1	0	1	2	0	1	0	1	1	methotrexate	folic acid	betamethazone	nortriptyline	paracetamol	venlafaxine	ventolin							0	0	0	0	0	0	1	1	1	1	0
S143	0	88	0	0	25	99	1	40	3.15	1	5	53	99	0	1	0	1	1	1	0	0	1	#NULL!	methotrexate	folic acid												0	0	0	0	0	0	1	1	#NULL!	0	0
S144	4	88	99	1	28	99	1	7	4.11	1	99	99	99	1	2	1	1	2	0	1	0	0	#NULL!	methotrexate	rituximab	folic acid											0	0	0	0	0	0	0	1	#NULL!	0	0
S145	0	0	1	0	25	99	1	26	2.42	1	0	56	99	0	1	0	1	0	0	0	0	1	1	methotrexate	folic acid												0	0	0	0	0	0	1	1	1	1	0
S146	1	0	99	0	24	99	1	32	4.33	1	14	46	99	0	1	0	1	2	0	1	0	1	1	methotrexate	moloxicum	sulfasalazine	Hydroxychloroquine	folic acid									0	0	0	0	0	0	1	1	1	1	0
S147	0	0	1	0	21	99	1	22	3.35	1	7	51	99	0	1	0	1	2	0	1	0	1	1	methotrexate	hydroxycloroquine	folic acid											0	0	0	0	0	0	1	1	1	1	0
S148	3	0	0	1	25	26	0	2	1.54	0	39	35	4.14286	0	1	0	0	0	0	0	0	1	1	methotrexate	folic acid	atorvastatin	hydroxycloroquine										0	0	0	0	0	0	1	1	1	1	0
S149	1	0	0	1	30	99	1	23	3.29	1	22	40	99	1	2	1	1	2	0	1	0	0	1	methotrexate	folic acid	sulfasalazine	omeprazole	aspirin	atorovastatin								0	0	0	1	0	1	0	1	1	1	0
S150	4	0	1	1	26	25	0	5	1.17	0	1	74	1.28571	1	1	0	0	0	0	0	0	0	1	methotrexate	folic acid	hydroxycloroquine	Omeprazole	dabigatram etexilate	atorvastatin								0	0	0	0	0	0	1	1	1	1	0
S151	1	0	0	1	28	99	0	21	3.8	0	1	63	99	1	2	1	0	2	0	1	0	0	1	methotrexate	folic acid	amitriptyline	buprenorphine	omeprazole	rivaroxaban	tramadol							0	0	0	0	0	0	0	1	1	1	0
S152	3	1	1	1	26	99	99	46	99	99	99	99	99	1	1	0	99	#NULL!	#NULL!	#NULL!	#NULL!	0	1	etanercept													0	0	0	0	0	0	1	0	2	0	1
S153	5	0	99	0	25	99	99	101	4.35	99	99	99	99	0	1	0	99	2	0	1	0	1	1	Sulfasalazine	Candesartan	Lercanidipine	Seretide	Atenolol	Simvastatin								0	0	0	0	0	0	1	1	1	1	0
S154	6	0	1	0	30	99	99	7	1.65	99	60	25	99	1	2	1	99	0	0	0	0	0	1	Methotrexate	Cetraben Ointment	Denosumab	Folic acid	Lansoprazole	Mirtazapine	Promethazine hydrochloride	Aspirin	Atenolol	Candesartan				0	0	0	1	0	1	0	1	1	1	0
S155	3	1	0	0	26	25	1	10	2.46	1	99	99	13.1429	1	1	0	1	0	0	0	0	0	1	methotrexate	folic acid	adalimumab	dihydrocodeine	diclofenac sodium	ameprazole	amitriptyline	simvastatin						0	0	0	0	1	1	1	1	0	0	0
S156	0	1	1	0	30	99	1	11	4.1	1	99	99	99	1	2	1	1	2	0	1	0	0	1	Methotrexate	Etanercept	Folic acid	Levothyroxine	Naproxen	Fluoxetine Hydrochloride	Tramadol hydrochloride							0	1	0	0	0	1	0	1	0	0	0
S157	4	0	0	0	26	26	0	5	1.68	0	1	74	9.85714	1	1	0	0	0	0	0	0	0	1	methotrexate	hydroxychloroquine	folic acid	amitriptyline	atorvastatin	clopidogrel	lansoprazole	prednisolone						1	0	0	0	0	0	1	1	1	1	0
S158	2	1	0	0	30	99	0	7	3.5	99	12	54	99	1	2	1	99	2	0	1	0	0	1	Etanercept	Methotrexate	Folic acid	Calcichew	Claritin	Meloxicam								0	0	0	0	0	0	0	1	0	0	0
S159	3	0	1	0	18	99	99	25	0.71	99	99	99	99	0	0	0	99	0	0	0	0	1	1	Methotrexate	Sulfasalazine	Hydroxychloroquine	Folic acid	Aspirin	Calcichew								0	0	0	1	0	1	1	1	1	1	0
S160	5	0	1	0	26	99	0	2	2.79	0	3	80	99	1	1	0	0	1	1	0	0	0	1	Methotrexate	Folic acid	Amlodipine											0	0	0	0	0	0	1	1	1	1	0
S161	1	0	0	1	30	99	1	5	1.68	1	99	99	99	1	2	1	1	0	0	0	0	0	1	Methotrexate	Hydroxychloroquine	Folic acid											0	0	0	0	0	0	0	1	1	1	0
S162	4	0	1	0	24	25	99	21	3.81	1	15	60	6.42857	0	1	0	99	2	0	1	0	1	1	methotrexate	folic acid												0	0	0	0	0	0	1	1	1	1	0
S163	3	1	0	0	28	99	1	7	2.29	1	38	33	99	1	2	1	1	0	0	0	0	0	1	methotrexate	adalimumab	folic acid	statin	perindopril	warfarin								0	0	0	0	0	0	0	1	0	0	0
S164	2	1	0	0	27	27	1	17	3.8	99	99	99	16	1	1	0	99	2	0	1	0	0	1	golimumab	adcal-DS	tramadol	tramulief										0	0	0	0	0	0	1	0	2	0	1
S165	3	1	0	0	30	99	99	22	99	99	14	56	99	1	2	1	99	#NULL!	#NULL!	#NULL!	#NULL!	0	1	adalimumab	bisoprolol	co-codamol											0	0	0	0	0	0	0	0	2	0	1
S166	0	0	0	0	26	26	1	17	2.74	1	7	49	9	1	1	0	1	1	1	0	0	0	1	methotrexate	hydroxycloroquine	folic acid	ramipril	amlodipine	thiamine								0	0	0	0	0	0	1	1	1	1	0
S167	3	0	0	0	27	99	99	71	3.41	99	30	40	99	1	1	0	99	2	0	1	0	0	1	methotrexate	folic acid	leflunomide											0	0	0	0	0	0	1	1	1	1	0
S168	0	0	0	1	30	99	0	5	3.69	0	0	55	99	1	2	1	0	2	0	1	0	0	1	methotrexate	sulfasalazine	folic acid	amitriptyline	naproxen	paracetamol								0	1	0	0	0	1	0	1	1	1	0
S169	3	0	0	1	29	99	99	5	99	99	99	99	99	1	2	1	99	#NULL!	#NULL!	#NULL!	#NULL!	0	1	methotrexate	sulfasalazine	folic acid	ramipril	omeprazole	naratriptan	amitriptyline							0	0	0	0	0	0	0	1	1	1	0
S170	3	0	1	1	27	99	1	4	99	1	1	72	99	1	1	0	1	#NULL!	#NULL!	#NULL!	#NULL!	0	1	methotrexate	sulfasalazine	folic acid	amitriptyline	zapain	iron tablets								0	0	0	0	0	0	1	1	1	1	0
S171	2	1	0	1	29	99	1	7	3.23	1	38	28	99	1	2	1	1	2	0	1	0	0	1	methotrexate	folic acid	adalimumab	meloxicam	omeprazole	simvastatin	bisoprolol							0	0	0	0	0	0	0	1	0	0	0
S172	0	88	0	0	27	99	1	2	0.93	1	4	51	99	1	1	0	1	0	0	0	0	0	#NULL!	methotrexate	barcitinib												0	0	0	0	0	0	1	1	#NULL!	0	0
S173	2	0	0	1	28	99	99	12	3	99	99	99	99	1	2	1	99	1	1	0	0	0	1	hydroxychloroquine	sulfasalazine	simvastatin	candesartan	fluxetine hydrochloride									0	0	0	0	0	0	0	1	1	1	0
S174	3	1	0	1	29	99	1	8	3	0	8	63	99	1	2	1	1	1	1	0	0	0	1	etanercept	hydroxychloroquine	prednisolone	thyroxine	lansoprazole	multi-vitamins	glucozine							1	0	0	0	0	0	0	1	0	0	0
S175	3	0	0	0	28	99	99	23	2.65	99	47	26	99	1	2	1	99	1	1	0	0	0	1	methotrexate	folic acid	calcichew	simvastatin	omeprazole	paracetamol	denosumab	bendrofluazide	mometasone nasal spray					0	0	0	0	0	0	0	1	1	1	0
S176	2	0	0	1	26	29	1	12	2.42	1	41	24	10.5714	1	1	0	1	0	0	0	0	0	1	methotrexate	folic acid	hydroxychloroquine	co-dydromol	prednisolone	calcichew								1	0	0	0	0	0	1	1	1	1	0
S177	1	0	0	1	27	99	1	14	99	1	6	57	99	1	1	0	1	#NULL!	#NULL!	#NULL!	#NULL!	0	1	methotrexate	folic acid	sulfasalazine	amitriptyline										0	0	0	0	0	0	1	1	1	1	0
S178	2	1	99	0	28	99	0	7	2.93	0	22	43	99	1	2	1	0	1	1	0	0	0	1	adalimumab	diclofenac	methotrexate	adcal D3	bisoprolol	ramipril	folic acid							0	0	0	0	1	1	0	1	0	0	0
S179	2	0	99	0	27	24	1	110	3.72	1	1	68	5.85714	1	1	0	1	2	0	1	0	0	1	methotrixate	folic acid	amitriptyline	adcal	ibendronic acid	paracetamol								0	0	0	0	0	0	1	1	1	1	0
S180	2	1	99	1	24	24	1	7	2.85	1	14	54	7	0	1	0	1	1	1	0	0	1	1	etanercept	folic acid	methotrexate	alendronic acid	amlodipine	atovastatin	calcichew	citalopram	hypromellose	omeprazole				0	0	0	0	0	0	1	1	0	0	0
S181	3	1	0	0	28	99	1	57	4.37	1	34	37	99	1	2	1	1	2	0	1	0	0	1	infliximab	methotrexate	folic acid	omeprazole	aspirin	ramipril	simvastatin							0	0	0	1	0	1	0	1	0	0	0
S182	1	1	99	0	29	99	0	7	5.35	0	5	56	99	1	2	1	0	3	0	0	1	0	1	etanercept	methotrexate	folic acid											0	0	0	0	0	0	0	1	0	0	0
S183	0	0	0	0	27	99	0	10	99	0	3	54	99	1	1	0	0	#NULL!	#NULL!	#NULL!	#NULL!	0	1	sulfasalazine													0	0	0	0	0	0	1	1	1	1	0
S184	2	1	1	0	21	26	1	22	2.45	0	36	29	7.28571	0	1	0	1	0	0	0	0	1	1	etanercept	methotrexate	folic acid											0	0	0	0	0	0	1	1	0	0	0
S185	2	1	0	0	29	99	0	9	2.8	0	40	27	99	1	2	1	0	1	1	0	0	0	1	adalimumab	lanzoprazole	sulfasalazine	amitriptyline	rimipril	simvastatin								0	0	0	0	0	0	0	1	0	0	0
S186	0	1	1	1	28	99	1	8	3.83	1	25	30	99	1	2	1	1	2	0	1	0	0	1	etanercept	sodium bicarbonate	paracetamol	mometasone furoate										0	0	0	0	0	0	0	0	2	0	1
S187	3	0	0	0	25	24	1	7	2.61	99	22	51	4.28571	0	1	0	99	1	1	0	0	1	1	methotrexate	folic acid	co-codamol											0	0	0	0	0	0	1	1	1	1	0
S188	0	0	0	0	30	99	1	42	6.15	0	2	54	99	1	2	1	1	3	0	0	1	0	1	methotrexate	folic acid	sulfasalazine	ramipril	amlodipine	neproxen								0	1	0	0	0	1	0	1	1	1	0
S189	2	0	1	0	27	25	0	34	5.95	1	99	99	5.71429	1	1	0	1	3	0	0	1	0	1	methotrexate	sulfasalazine	hydroxycloroquine	folic acid										0	0	0	0	0	0	1	1	1	1	0
S190	5	1	0	1	29	99	99	6	1.54	1	20	60	99	1	2	1	99	0	0	0	0	0	1	etanercept	methotrexate	folic acid	olmesartan	furosemide	calceos								0	0	0	0	0	0	0	1	0	0	0
S191	3	88	0	0	28	99	1	9	1.93	1	17	54	99	1	2	1	1	0	0	0	0	0	#NULL!	abatacept	clopidorel	ezetimibe	ramipril	amitriptyline	aspirin	dulaglutide	esomeprazole	gliclazide	omacor	tamsulosin			0	0	0	1	0	1	0	#NULL!	#NULL!	0	0
S192	4	1	0	0	28	99	0	2	1.82	1	23	54	99	1	2	1	1	0	0	0	0	0	1	certolizumab	methotrexate	folic acid	atenolol	amlodipine	atorvastatin	paracetamol							0	0	0	0	0	0	0	1	0	0	0
S193	5	0	1	0	27	99	99	39	2.81	1	99	99	99	1	1	0	99	1	1	0	0	0	1	methotrexate	sulfasalazine												0	0	0	0	0	0	1	1	1	1	0
S194	0	0	0	0	27	99	1	5	2.2	1	1	56	99	1	1	0	1	0	0	0	0	0	1	methotrexate	folic acid												0	0	0	0	0	0	1	1	1	1	0
S195	1	1	0	1	28	99	0	33	2.62	0	12	50	99	1	2	1	0	1	1	0	0	0	1	methotrexate	etanacept	folic acid											0	0	0	0	0	0	0	1	0	0	0
S196	2	1	99	0	27	27	99	99	99	99	33	34	4.42857	1	1	0	99	#NULL!	#NULL!	#NULL!	#NULL!	0	1	benepali	calcichew D3	co-codamol	indometacin	omeprazole	ramipril	simvastatin	solifenacine						0	0	0	0	0	0	1	0	2	0	1
S197	5	0	99	1	26	26	1	2	4.06	0	1	80	5.28571	1	1	0	1	2	0	1	0	0	1	methotrexate	folic acid												0	0	0	0	0	0	1	1	1	1	0
S198	2	0	0	0	29	99	0	6	99	0	1	66	99	1	2	1	0	#NULL!	#NULL!	#NULL!	#NULL!	0	1	methotrexate	eye drops	perindopril	folic acid										0	0	0	0	0	0	0	1	1	1	0
S199	0	0	1	1	24	99	1	1	1.34	1	11	47	99	0	1	0	1	0	0	0	0	1	1	methotrexate	hydroxycloroquine	folic acid	simvastatin	bisoprolol	candesartan	clonidin	eplerenone	gliclazide	metformin				0	0	0	0	0	0	1	1	1	1	0
S200	0	0	1	0	30	99	1	24	3.94	1	28	28	99	1	2	1	1	2	0	1	0	0	1	methotrexate	folic acid												0	0	0	0	0	0	0	1	1	1	0
S201	3	1	1	0	28	99	1	19	2.2	99	40	31	99	1	2	1	99	0	0	0	0	0	1	etanercept	ramipril	tramadol											0	0	0	0	0	0	0	0	2	0	1
S202	3	1	1	0	26	25	1	83	4.5	1	10	64	3	1	1	0	1	2	0	1	0	0	1	adalimumab	methotrexate	folic acid											0	0	0	0	0	0	1	1	0	0	0
S203	2	0	1	0	29	99	1	16	2.77	1	10	58	99	1	2	1	1	1	1	0	0	0	1	Methotrexate	Hydroxychloroquine	Sulfasalazine	Folic acid										0	0	0	0	0	0	0	1	1	1	0
S204	3	0	0	0	23	21	1	35	2.63	1	3	69	4.28571	0	1	0	1	1	1	0	0	1	1	methotrexate	ramipril	Qvar Autohaler	bicalutamide	amlodipine	aspirin	decapeptyl	folic acid	hydroxychloroquine					0	0	0	1	0	1	1	1	1	1	0
S205	0	1	0	0	26	99	1	9	99	1	4	54	99	1	1	0	1	#NULL!	#NULL!	#NULL!	#NULL!	0	1	etanercept	methotrexate	folic acid	omeprazole	amplodipine	clonidine	metformin							0	0	0	0	0	0	1	1	0	0	0
S206	4	1	0	0	30	99	1	5	1.27	1	22	56	99	1	2	1	1	0	0	0	0	0	1	adalimumab	methotrexate	folic acid	meloxicam										0	0	0	0	0	0	0	1	0	0	0
S207	0	0	0	0	27	30	0	55	5.29	0	8	51	7.28571	1	1	0	0	3	0	0	1	0	1	methotrexate	adalimumab	folic acid	cod liver oil	primrose oil									0	0	0	0	0	0	1	1	1	1	0
S208	0	1	0	1	21	22	1	5	1.41	1	17	39	6.14286	0	1	0	1	0	0	0	0	1	1	methotrexate	folic acid	sulfasalazine	amitriptyline	vipidia (aloglipin)									0	0	0	0	0	0	1	1	0	0	0
S209	4	1	0	1	27	24	0	6	2.79	0	99	99	8.14286	1	1	0	0	1	1	0	0	0	1	etanercept	omeprazole	prednisolone											1	0	0	0	0	0	1	0	2	0	1
S210	4	1	0	0	22	99	1	32	4.38	99	15	64	99	0	1	0	99	2	0	1	0	1	1	adalimumab	methotrexate	bisoprolol	candesartan	folic acid									0	0	0	0	0	0	1	1	0	0	0
S211	4	1	0	0	25	25	1	14	3.75	1	30	45	11.8571	0	1	0	1	2	0	1	0	1	1	certolizumab	methotrexate	folic acid	alendronic acid	amlodipine	candesartan	carbocisteine	lansoprazole	simvastatin	rivaroxaban				0	0	0	0	0	0	1	1	0	0	0
S212	2	0	0	1	30	99	0	31	2.87	1	15	52	99	1	2	1	1	1	1	0	0	0	1	methotrexate	folic acid	citalopram	calcichew										0	0	0	0	0	0	0	1	1	1	0
S213	0	0	0	1	28	99	1	31	1.82	1	3	55	99	1	2	1	1	0	0	0	0	0	1	methotrexate	folic acid	bisoprolol	aspirin	ranitidine									0	0	0	1	0	1	0	1	1	1	0
S214	3	0	0	0	27	29	1	7	2.82	0	1	69	2.57143	1	1	0	1	1	1	0	0	0	1	methotrexate	folic acid	amplodipine	simvastatin										0	0	0	0	0	0	1	1	1	1	0
S215	0	1	0	1	29	99	0	2	1.81	0	2	54	99	1	2	1	0	0	0	0	0	0	1	certlizumab	ramipril	becotide (inhaler)											0	0	0	0	0	0	0	0	2	0	1
S216	0	0	0	1	29	99	1	5	1.74	1	5	51	99	1	2	1	1	0	0	0	0	0	1	hydroxychloroquine	methotrexate	folic acid	bisoprolol	metformin	simvastatin								0	0	0	0	0	0	0	1	1	1	0
S217	0	0	0	1	26	26	1	34	3.96	1	1	55	8.14286	1	1	0	1	2	0	1	0	0	1	methotrexate	folic acid	paracetamol											0	0	0	0	0	0	1	1	1	1	0
S218	0	0	0	0	27	99	0	2	2.3	0	3	52	99	1	1	0	0	0	0	0	0	0	1	methotrexate	folic acid	ramipril	rosavastatin	metformin	paracetamol								0	0	0	0	0	0	1	1	1	1	0
S219	1	0	0	0	29	99	0	9	1.55	0	5	56	99	1	2	1	0	0	0	0	0	0	1	hydroxycloroquine	sulfasalazine	sertaline	folic acid	B12									0	0	0	0	0	0	0	1	1	1	0
S220	0	0	0	0	27	99	0	17	2.45	0	2	56	99	1	1	0	0	0	0	0	0	0	1	methotrexate	folic acid	ramipril	fostair inhaler	ventolin									0	0	0	0	0	0	1	1	1	1	0
S221	2	0	0	1	28	99	0	2	1.3	1	13	53	99	1	2	1	1	0	0	0	0	0	1	methotrexate	folic acid	neproxen	omeprazole	amlodipine	candesartan	paracetamol	tramodol						0	1	0	0	0	1	0	1	1	1	0
S222	1	0	1	0	30	99	0	9	3.49	0	7	55	99	1	2	1	0	2	0	1	0	0	1	hydroxycloroquine	sulfasalazine	neproxen	omeprazole	amitriptyline									0	1	0	0	0	1	0	1	1	1	0
S223	2	0	0	0	26	24	99	11	4.54	99	10	58	4.14286	1	1	0	99	2	0	1	0	0	1	methotrexate	sulfasalazine	folic acid	ketoprofen										0	0	0	0	0	0	1	1	1	1	0
S225	4	0	1	0	24	22	1	6	2.86	1	15	64	3.57143	0	1	0	1	1	1	0	0	1	1	methotrexate	folic acid	aspirin	lansoprazole	candesartan	bisoprolol								0	0	0	1	0	1	1	1	1	1	0
S226	0	0	1	1	27	27	0	6	1.54	0	3	53	7.28571	1	1	0	0	0	0	0	0	0	1	methotrexate	folic acid	candesartan	metformin										0	0	0	0	0	0	1	1	1	1	0
S227	0	0	1	0	29	99	1	8	2.1	1	3	56	99	1	2	1	1	0	0	0	0	0	1	methotrexate	hydroxycloroquine	folic acid	paracetamol										0	0	0	0	0	0	0	1	1	1	0
S228	0	0	0	0	25	27	99	35	3.09	0	11	44	6.14286	0	1	0	99	1	1	0	0	1	1	methotrexate	folic acid	sulfasalazine	citalopram	lansoprazole	meloxicam	salbutamol							0	0	0	0	0	0	1	1	1	1	0
S229	1	0	0	0	30	99	0	6	3.02	0	2	61	99	1	2	1	0	1	1	0	0	0	1	methotrexate	folic acid												0	0	0	0	0	0	0	1	1	1	0
S230	0	0	0	1	28	99	1	3	1.89	1	13	42	99	1	2	1	1	0	0	0	0	0	1	methotrexate	folic acid												0	0	0	0	0	0	0	1	1	1	0
S231	1	0	0	1	26	26	1	18	2.13	1	7	55	7.28571	1	1	0	1	0	0	0	0	0	1	Hydroxychloroquine	sulfasalazine	zapin											0	0	0	0	0	0	1	1	1	1	0
S232	3	1	0	1	25	99	1	6	3.43	1	52	22	99	0	1	0	1	2	0	1	0	1	1	etanercept	methotrexate	amitryptyline	folic acid	omeprazole	lisinopril	diltiazem HCL	alendronic acid	calcichew D3	fostair inhaler	tramadol hydrocloride			0	0	0	0	0	0	1	1	0	0	0
S233	0	0	0	1	28	99	99	37	99	0	2	55	99	1	2	1	99	#NULL!	#NULL!	#NULL!	#NULL!	0	1	methotrexate	folic acid	linocotide	lensoprazol	solefenacin	eye drops								0	0	0	0	0	0	0	1	1	1	0
S234	3	0	0	0	28	99	1	32	2.71	1	3	68	99	1	2	1	1	1	1	0	0	0	1	methotrexate	folic acid	amplodipine	nadolol	riveroxaban	colecalciferol	paracetamol							0	0	0	0	0	0	0	1	1	1	0
S235	2	0	0	0	29	99	99	6	3.08	99	40	25	99	1	2	1	99	1	1	0	0	0	1	methotrexate	sulfasalazine	hydroxycloroquine	folic acid	folic acid	fostair inhaler								0	0	0	0	0	0	0	1	1	1	0
S236	0	0	0	1	29	99	1	6	99	0	1	57	99	1	2	1	1	#NULL!	#NULL!	#NULL!	#NULL!	0	1	Methotrexate	Folic acid	Sulfasalazine	Prednisolone										1	0	0	0	0	0	0	1	1	1	0
S237	1	0	0	0	30	99	0	6	2.43	0	1	59	99	1	2	1	0	0	0	0	0	0	1	Methotrexate	Folic acid	Lansoprazole											0	0	0	0	0	0	0	1	1	1	0
S238	3	0	0	0	20	27	99	16	2.91	1	6	64	8.28571	0	1	0	99	1	1	0	0	1	1	Methotrexate	Folic acid	Co-dydramol	Levythyroxine	Phenytoin sodium	Omeprazole	Butec	Leflunomide	Apixaban					0	0	0	0	0	0	1	1	1	1	0
S239	4	0	0	0	20	23	1	62	3.34	1	23	52	8.71429	0	1	0	1	2	0	1	0	1	1	Methotrexate	Folic acid	Ramipril	Candesartan	Spiriva	Ventolin	Simvastatin	Amlodipine						0	0	0	0	0	0	1	1	1	1	0
S240	4	0	0	0	28	99	1	12	4.48	1	99	99	99	1	2	1	1	2	0	1	0	0	1	Methotrexate	Folic acid	Esomeprazole	Benepali										0	0	0	0	0	0	0	1	1	1	0
S241	3	1	0	0	27	99	99	3	2.99	99	10	63	99	1	1	0	99	1	1	0	0	0	1	adcal D3	etanercept	folic acid	methotrexate										0	0	0	0	0	0	1	1	0	0	0
S242	3	0	1	0	20	21	1	91	4.23	1	3	71	7.14286	0	1	0	1	2	0	1	0	1	1	methotrexate	folic acid	hydroxychloroquine	sulfasalazine	trammadol	gabapentin								0	0	0	0	0	0	1	1	1	1	0
S243	3	0	0	0	22	24	1	20	2.39	1	8	66	1.42857	0	1	0	1	0	0	0	0	1	1	methotrexate	folic acid												0	0	0	0	0	0	1	1	1	1	0
S244	2	1	1	1	29	99	99	99	99	99	4	63	99	1	2	1	99	#NULL!	#NULL!	#NULL!	#NULL!	0	1	Adalimumab	Amitriptyline	Mirtazapine	Omeprazole	Quetiapine	Imraldi								0	0	0	0	0	0	0	0	2	0	1
S245	4	0	0	0	23	99	1	58	99	1	4	71	99	0	1	0	1	#NULL!	#NULL!	#NULL!	#NULL!	1	1	methotrexate	folic acid	ibandronic acid	adcal D3	amlodipine	esomeprasole	paracetamol							0	0	0	0	0	0	1	1	1	1	0
S246	2	0	0	0	22	99	1	7	99	1	0	65	99	0	1	0	1	#NULL!	#NULL!	#NULL!	#NULL!	1	1	methotrexate	folic acid												0	0	0	0	0	0	1	1	1	1	0
S247	1	1	0	0	24	99	1	12	99	1	16	47	99	0	1	0	1	#NULL!	#NULL!	#NULL!	#NULL!	1	1	Methotrexate	Folic acid	Naproxen	Ferrous sulfate	Adalimumab									0	1	0	0	0	1	1	1	0	0	0
S248	1	1	0	1	29	99	0	13	5.5	0	2	60	99	1	2	1	0	3	0	0	1	0	1	Methotrexate	Imraldi	Folic acid	Naproxen	Prednisolone	Adcal								1	1	0	0	0	1	0	1	0	0	0
S249	0	0	0	0	24	99	1	15	6.55	1	0	56	99	0	1	0	1	3	0	0	1	1	1	Methotrexate	Folic acid	Codeine											0	0	0	0	0	0	1	1	1	1	0
S250	4	0	0	0	27	26	1	11	2.65	1	2	73	6.28571	1	1	0	1	1	1	0	0	0	1	methotrexate	folic acid												0	0	0	0	0	0	1	1	1	1	0
S251	1	0	0	0	23	99	0	21	99	1	19	43	99	0	1	0	1	#NULL!	#NULL!	#NULL!	#NULL!	1	1	Adcal	Sanatogen A-Z Complete	Simvastatin	Hydroxocobalamin	Bisoprolol	Ramipril	Amlodipine	Dapagliflozin	Metformin	Omeprazole	Methotrexate	Folic acid		0	0	0	0	0	0	1	1	1	1	0
S252	3	1	0	1	29	99	1	6	1.42	1	1	69	99	1	2	1	1	0	0	0	0	0	1	Etanercept	Methotrexate	Folic acid											0	0	0	0	0	0	0	1	0	0	0
S253	4	1	0	0	24	99	1	2	99	0	12	67	99	0	1	0	1	#NULL!	#NULL!	#NULL!	#NULL!	1	1	Adalimumab	Etanercept												0	0	0	0	0	0	1	0	2	0	1
S254	2	0	0	0	23	99	99	2	4.19	0	12	55	99	0	1	0	99	2	0	1	0	1	1	Methotrexate													0	0	0	0	0	0	1	1	1	1	0
S255	3	0	1	1	29	99	1	7	2.2	0	1	72	99	1	2	1	1	0	0	0	0	0	1	Hydroxychloroquine	Warfarin	Lansoprazole											0	0	0	0	0	0	0	1	1	1	0
S256	1	1	0	0	29	99	99	2	3.62	0	7	55	99	1	2	1	99	2	0	1	0	0	1	Adalimumab	Hydroxychloroquine	Prednisolone	Sildenafil										1	0	0	0	0	0	0	1	0	0	0
S257	1	0	99	1	29	99	0	9	3.86	0	5	56	99	1	2	1	0	2	0	1	0	0	1	Hydroxychloroquine	Methotrexate	Folic acid											0	0	0	0	0	0	0	1	1	1	0
S258	5	0	99	0	24	99	99	34	99	1	0	81	99	0	1	0	99	#NULL!	#NULL!	#NULL!	#NULL!	1	1	Hydroxychloroquine	Simvastatin	Doxazosin	Amlodipine	Digoxin	Bisacodyl								0	0	0	0	0	0	1	1	1	1	0
S259	1	0	0	1	29	99	1	7	5.07	1	0	62	99	1	2	1	1	2	0	1	0	0	1	Methotrexate	Folic acid												0	0	0	0	0	0	0	1	1	1	0
S260	4	0	0	1	28	99	99	14	2.42	0	1	76	99	1	2	1	99	0	0	0	0	0	1														99	99	99	99	99	99	0	99	99	99	99
S261	4	1	0	1	24	25	1	2	1.11	1	40	35	5	0	1	0	1	0	0	0	0	1	1	adalimumad	folic acid	methotrexate											0	0	0	0	0	0	1	1	0	0	0
S262	2	0	0	1	27	99	99	18	5.43	0	40	26	99	1	1	0	99	3	0	0	1	0	1	Amitriptyline	Hydroxychloroquine	Sulfasalazine											0	0	0	0	0	0	1	1	1	1	0
S263	2	0	0	1	26	29	99	8	4.45	1	99	99	4.57143	1	1	0	99	2	0	1	0	0	1	folic acid	methotrexate												0	0	0	0	0	0	1	1	1	1	0
S264	3	0	99	1	21	25	99	5	1.17	0	99	99	4.85714	0	1	0	99	0	0	0	0	1	1	Methotrexate	Folic acid												0	0	0	0	0	0	1	1	1	1	0
S265	3	0	99	1	25	99	0	2	3.31	0	6	66	99	0	1	0	0	2	0	1	0	1	1	Methotrexate	Folic acid	Sulfasalazine											0	0	0	0	0	0	1	1	1	1	0
S266	3	0	99	1	29	99	99	26	2.86	1	16	58	99	1	2	1	99	1	1	0	0	0	1	Adcal D3	Denosumab	Folic acid	Gabapentin	Hydroxychloroquine	Methotrexate	Sulfasalazine							0	0	0	0	0	0	0	1	1	1	0
S267	1	0	99	99	99	99	0	5	4.26	0	99	99	99	99	99	99	0	2	0	1	0	#NULL!	1	Methotrexate	Folic acid												0	0	0	0	0	0	#NULL!	1	1	1	0
S268	4	0	0	0	23	21	1	62	5.42	1	99	99	5.42857	0	1	0	1	3	0	0	1	1	1	Folic acid	Hydroxychloroquine	Methotrexate	Prednisolone	Sulfasalazine									1	0	0	0	0	0	1	1	1	1	0
S270	3	0	99	0	27	25	99	99	99	99	99	99	99	1	1	0	99	#NULL!	#NULL!	#NULL!	#NULL!	0	1														99	99	99	99	99	99	1	99	99	99	99
S271	1	0	99	1	27	27	0	10	99	1	0	63	6	1	1	0	1	#NULL!	#NULL!	#NULL!	#NULL!	0	1	Methotrexate	Folic acid												0	0	0	0	0	0	1	1	1	1	0
S272	5	0	99	99	99	99	1	19	3.28	1	1	81	99	99	99	99	1	2	0	1	0	#NULL!	1	Methotrexate	Folic acid												0	0	0	0	0	0	#NULL!	1	1	1	0
S273	2	0	0	1	24	99	1	19	6.43	1	10	59	99	0	1	0	1	3	0	0	1	1	1	Methotrexate	Hydroxychloroquine												0	0	0	0	0	0	1	1	1	1	0
S274	0	0	99	1	30	99	99	5	99	99	20	39	99	1	2	1	99	#NULL!	#NULL!	#NULL!	#NULL!	0	1	Folic acid	Leflunomide	Leflunomide	Methotrexate	Nabumetone									0	0	0	0	0	0	0	1	1	1	0
S275	3	0	99	0	24	24	1	23	6	1	17	57	2.14286	0	1	0	1	3	0	0	1	1	1	methotrexate	folic acid	Adcal D3	lansoprazole										0	0	0	0	0	0	1	1	1	1	0
S276	1	0	99	1	30	99	0	22	99	1	15	46	99	1	2	1	1	#NULL!	#NULL!	#NULL!	#NULL!	0	1	Azathioprine	Atorvastatin	Metformin											0	0	0	0	0	0	0	1	1	1	0
S277	2	0	0	0	28	99	99	17	3.73	1	16	51	99	1	2	1	99	2	0	1	0	0	1	Atenolol	Vioxx	Folic acid	Methotrexate	Sulfasalazine									0	0	0	0	0	0	0	1	1	1	0
S278	2	0	0	1	24	26	1	35	3.02	1	6	63	3.71429	0	1	0	1	1	1	0	0	1	1	Folic acid	Methotrexate	Amitriptyline	Apixaban	Bisoprolol	Calcichew	Ferrous fumarate	Fostair	Latanoprost					0	0	0	0	0	0	1	1	1	1	0
S279	0	0	99	1	27	99	1	8	2.92	1	0	58	99	1	1	0	1	1	1	0	0	0	1	Folic acid	Hydroxychloroquine	Methotrexate											0	0	0	0	0	0	1	1	1	1	0
S280	5	0	0	1	25	99	0	35	4.6	1	15	66	99	0	1	0	1	2	0	1	0	1	1	Folic acid	Methotrexate	Esomeprazole	Rivaroxaban										0	0	0	0	0	0	1	1	1	1	0
S281	0	0	0	1	28	99	99	10	3.03	1	17	41	99	1	2	1	99	1	1	0	0	0	1	Folic acid	Methotrexate												0	0	0	0	0	0	0	1	1	1	0
S282	3	0	0	0	25	25	0	9	1.47	0	12	61	3.42857	0	1	0	0	0	0	0	0	1	1	folic acid	methotrexate	sulfasalazin											0	0	0	0	0	0	1	1	1	1	0
S283	5	0	0	1	26	27	1	11	3.89	1	8	73	3.85714	1	1	0	1	2	0	1	0	0	1	Folic acid	Hydroxychloroquine	Methotrexate	Adcal D3	Alendronic acid	Omeprazole								0	0	0	0	0	0	1	1	1	1	0
S284	4	0	0	1	24	99	99	22	3.24	1	15	64	99	0	1	0	99	2	0	1	0	1	1	Folic acid	Methotrexate												0	0	0	0	0	0	1	1	1	1	0
S285	1	1	99	1	28	99	99	2	4.6	99	12	50	99	1	2	1	99	2	0	1	0	0	1	Etanercept	Aspirin	Calcichew D3 Forte	Hydroxocobalamin	Omeprazole	Pethidine	Zomig							0	0	0	1	0	1	0	0	2	0	1
S286	1	0	99	1	26	99	1	25	3.82	1	0	63	99	1	1	0	1	2	0	1	0	0	1	Folic acid	Methotrexate												0	0	0	0	0	0	1	1	1	1	0
S287	6	88	99	1	27	24	99	99	99	99	99	99	99	1	1	0	99	#NULL!	#NULL!	#NULL!	#NULL!	0	#NULL!	Methotrexate	Folic acid	Sulfasalazine											0	0	0	0	0	0	1	1	#NULL!	0	0
S288	3	88	99	1	21	20	99	99	99	99	99	99	99	0	1	0	99	#NULL!	#NULL!	#NULL!	#NULL!	1	#NULL!	Methotrexate	Folic acid	Calcichew	Gabapentin	Lansoprazole	Naproxen	Rimipril	Simvastatin						0	1	0	0	0	1	1	1	#NULL!	0	0
S289	3	0	99	0	25	29	0	54	6.48	1	2	70	1.71429	0	1	0	1	3	0	0	1	1	1	Folic acid	Methotrexate												0	0	0	0	0	0	1	1	1	1	0
S290	1	0	99	1	29	99	99	9	5.12	0	16	47	99	1	2	1	99	3	0	0	1	0	1	Folic acid	Methotrexate	Felodipine	Indapamide										0	0	0	0	0	0	0	1	1	1	0
S291	1	0	99	1	26	30	1	12	3.94	1	3	59	1.42857	1	1	0	1	2	0	1	0	0	1	Folic acid	Hydroxychloroquine	Methotrexate	Amitriptyline	Calcichew	Inhaler								0	0	0	0	0	0	1	1	1	1	0
S292	4	0	99	1	27	99	1	29	5.02	1	0	75	99	1	1	0	1	2	0	1	0	0	1	Folic acid	Methotrexate	Prednisolone	Adcal										1	0	0	0	0	0	1	1	1	1	0
S293	0	0	99	0	28	29	1	56	1.46	1	16	42	2	1	2	1	1	0	0	0	0	0	1	Folic acid	Leflunomide	Lofepramine	Methotrexate										0	0	0	0	0	0	0	1	1	1	0
S294	0	0	99	1	24	99	0	12	4.08	0	0	59	99	0	1	0	0	2	0	1	0	1	1	Folic acid	Methotrexate	Candesartan	Oxytetracycline										0	0	0	0	0	0	1	1	1	1	0
S295	6	0	99	1	23	99	0	9	2.21	1	0	85	99	0	1	0	1	0	0	0	0	1	1	Hydroxychloroquine													0	0	0	0	0	0	1	1	1	1	0
S296	6	0	99	0	24	99	99	3	1.61	0	99	99	99	0	1	0	99	0	0	0	0	1	1	Methotrexate	Folic acid	Adcal D3	Bendroflumethiazide	Omeprazole	Ramipril								0	0	0	0	0	0	1	1	1	1	0
S297	0	1	99	1	22	99	0	2	2.76	0	99	99	99	0	1	0	0	1	1	0	0	1	1	Certolizumab	Amitriptyline												0	0	0	0	0	0	1	0	2	0	1
S298	4	0	99	1	25	24	1	2	4.79	1	10	69	13.8571	0	1	0	1	2	0	1	0	1	1	Hydroxychloroquine	Prednisolone	Zoledronic acid	Adcal D3	Amlodopine	Atorvastatin	Beclomethasone dipropionate	Calcichew	Citalopram					1	0	0	0	0	0	1	1	1	1	0
S299	3	0	99	1	23	99	1	10	1.54	1	8	64	99	0	1	0	1	0	0	0	0	1	1	Folic acid	Methotrexate	Atorvastatin	Bumetanide	Levyothyroxine	Losartan	Propranolol	Salbutamol	Aspirin					0	0	0	1	0	1	1	1	1	1	0
S300	4	0	99	0	27	25	0	5	1.13	0	9	67	10.5714	1	1	0	0	0	0	0	0	0	1	folic acid	methotrexate	finasteride	omeprazole	paracetamol	simvastatin								0	0	0	0	0	0	1	1	1	1	0
S301	4	0	99	99	99	99	0	8	99	0	0	77	99	99	99	99	0	#NULL!	#NULL!	#NULL!	#NULL!	#NULL!	1	Hydroxychloroquine	Bisoprolol	Buprenorphine	Colecalciferol	Epimax	Esomeprazole	Etoricoxib	Fexofenadine hydrochloride	Morphine sulfate	Pregabalin	Propranolol	Vagifem		0	0	0	0	0	0	#NULL!	1	1	1	0
S302	1	0	99	1	20	99	1	22	4.78	1	0	61	99	0	1	0	1	2	0	1	0	1	1	Folic acid	Methotrexate												0	0	0	0	0	0	1	1	1	1	0
S303	0	0	99	0	22	99	0	49	5.83	0	99	99	99	0	1	0	0	3	0	0	1	1	1	Leflunomide													0	0	0	0	0	0	1	1	1	1	0
S305	5	0	99	1	25	22	99	99	99	99	99	99	99	0	1	0	99	#NULL!	#NULL!	#NULL!	#NULL!	1	1	Methotrexate	Folic acid												0	0	0	0	0	0	1	1	1	1	0
S307	4	0	99	1	26	28	1	27	4.29	1	7	69	12	1	1	0	1	2	0	1	0	0	1	Folic acid	Methotrexate												0	0	0	0	0	0	1	1	1	1	0

## Sheet: Variable definitions
Variable	Definition	Values
Age_group	Age group category	0=55-59, 1=60-64, 2=65-69, 3=70-74, 4=75-79, 5=80-84, 6=85-89
RAMeds	Was ppt taking DMARD/TNFi	0=DMARDs, 1=TNFi, 88=non-TNFi biologic
Education	Years of education	0=≤12 years, 1=>12 years, 99=Missing
AntiCCP	Anti-cyclic citrullinated peptide	0=Negative, 1=Positive, 99=Missing
RF	Rheumatoid factor	0=Negative, 1=Positive, 99=Missing
YearsDiagnosed	Disease duration (years)
diseaseactivity	DAS28 disease activity	0=Remission, 1=Low, 2=Moderate, 3=High
Prednisolone	Was ppt taking prednisolone	0=No, 1=Yes, 99=Missing
NSAID	Was ppt taking NSAID	0=No, 1=Yes, 99=Missing
MedGroup	RA Medication Type	0=DMARD+TNFi, 1=DMARD only, 2=TNFi only, 99=Missing
